# Supplementary material for: Estimated cost and operational structure of pgSIT malaria vector control programs in selected West African countries
Source: Sci Afr. 2025 Sep;29:None. doi: 10.1016/j.sciaf.2025.e02888 (PMC12463680; doi:10.1016/j.sciaf.2025.e02888)
Supplement: Supplementary file 2 [file mmc2.xlsx]

## Sheet: Sheet1
Yellow Highlights the full COPAS Capacity	Blue Highlights the Cost per DALY with Annual Costs and Annual Interest Rates	Green Highlights the URR Size Facility
Equation Description Section	Equations and Trial Costs for The Gambia	COPAS Cost=ROUNDUP(Mosquitoes Suppressed/9216980,0)*308174+308174	Wolbaki Rearing System Cost=ROUNDUP(Mosquitoes Suppressed/1083507,0)*22500	Adult Cages Cost=ROUNDUP(Mosquitoes Suppressed/31875,0)*250	Land and Facility Costs=(ROUNDUP(Mosquitoes Suppressed/31875,0)/10+ROUNDUP(Mosquitoes Suppressed/9216980,0)+ROUNDUP(Mosquitoes Suppressed/1083507,0))*10*(1600+8)*1.1	Drone Purchase Cost as per previous study Gendron et al. 2023	Include additional Laser cost as initial feature Dev costs: 5,801,655 Initial Monitoring Costs: 3,252,500 Initial Training: 936,000 COPAS Spare Laser Cost: 2x at 46,000 each	Annual COPAS Costs=COPAS Costs*0.12	Annual Wolbaki Rearing System Costs= Wolbaki Rearing System*0.01	Annual Adult Cage Costs= Adult Cages Cost*0.05	Annual Land and Facility Costs=Land and Facility Costs*0.05	Annual Larval Feed Costs=(ROUNDUP(Mosquitoes Suppressed/1083507,0)*1800+5100)*0.0255	Annual Water Usage=(ROUNDUP(Mosquitoes Suppressed/1083507,0)*9540+18020)*0.01	Fuel Costs are Fixed from Previous Study	From Previous Study: Set Staff of 2 engineers/technicians, 2 logistics managers, 1 factory lead manager, 2 supervisors and 1 drone technician	1 worker per 10 Cages; Adult Cages Annual Wages=ROUNDUP(Mosquitoes Suppressed/318750,0)*917	1 worker per Wolbaki Rearing System;Wolbaki Rearing System Management Annual Wages=ROUNDUP(Mosquitoes Suppressed/1083507,0)*917	1 Worker per COPAS;COPAS Annual Wages=ROUNDUP(Mosquitoes Suppressed/9216980,0)*1840+1840	In field Rearing Costs=(Mosquitoes Suppressed*16)/1000*0.01+((Mosquitoes Suppressed*16/529000)*1800*0.025)+((Mosquitoes Suppressed*16)/529000*75)+60000	Initial Costs=Sum of COPAS, Wolbaki Rearing System, Adult Cages, Land and Facility Costs, Drone Purchase and Initial Trial Investments	Annual Interest Rate in amortized loan (20 Years)=Initial Cost*(0.05*(1+0.05)^20)/(1.05^20-1)	Annual Cost of Utilizing Facility=Sum of all annual costs	Annual cost+Annual Interest	Mosquitoes Suppressed/1,000,000	Repeat for ease of viewing	Initial Cost/Mosquitoes Suppressed per Million	Annual Cost with Annual Interest rate/DALY Prevented (Estimate)	Annual Cost Only/DALY Prevented (Estimate)		The DALY/Million Mosquito Suppressed Ratio (6,191)* Mosquitoes Suppressed	Initial Costs Repeat	Initial Cost/DALY Prevented
Costs	Mosquitoes Suppressed	COPAS	Wolbaki Rearing System	Adult Cages	Land and Facility	Drone Purchase	Initial Trial Investments	Annual COPAS	Annual Wolbaki Rearing System	Annual Adult Cage	Annual Land and Facility	Annual Larval Feed	Annual Water Usage	Drone Delivery Annual	Management, Drone Technician, and SupervisorsAnnual Wages (Fixed)	Adult Cages Annual Wages	Wolbaki Rearing System Management Annual Wages	COPAS Annual Wages	In field Rearing Costs	Initial Cost	Annual interest rate in amortized loan (20 Years)	Annual Cost of Utilizing Facility	Annual Cost with Annual Interest Rate	Mosquitoes Suppressed per Million	Initial Cost(USD)	Cost per Millions of Mosquitoes Suppressed	Annual Cost with Annual interest rate in amortized loan (20 Years) per Daly Prevented	Annual Cost per DALY Prevented		DALY Prevented (Estimate)	Cost(USD)	Cost Per DALY Prevented
	30000	616348	22500	250	37144.8	100000	10082155	73961.8	225	12.5	1857.24	175.95	275.6	10657	27824	917	917	3680	60113.7	1.08584e+07	871306	180617	1.05192e+06	0.03	1.08584e+07	3.61947e+08	5663.72	972.469		185.73	1.08584e+07	58463.3
	61875	616348	22500	500	38913.6	100000	10082155	73961.8	225	25	1945.68	175.95	275.6	10657	27824	917	917	3680	60234.5	1.08604e+07	871468	180838	1.05231e+06	0.061875	1.08604e+07	1.75522e+08	2747.05	472.079		383.068	1.08604e+07	28351.1
	93750	616348	22500	750	40682.4	100000	10082155	73961.8	225	37.5	2034.12	175.95	275.6	10657	27824	917	917	3680	60355.3	1.08624e+07	871630	181060	1.05269e+06	0.09375	1.08624e+07	1.15866e+08	1813.71	311.954		580.406	1.08624e+07	18715.2
	125625	616348	22500	1000	42451.2	100000	10082155	73961.8	225	50	2122.56	175.95	275.6	10657	27824	917	917	3680	60476.1	1.08645e+07	871792	181282	1.05307e+06	0.125625	1.08645e+07	8.64832e+07	1354.01	233.087		777.744	1.08645e+07	13969.2
	157500	616348	22500	1250	44220	100000	10082155	73961.8	225	62.5	2211	175.95	275.6	10657	27824	917	917	3680	60596.8	10866473	871954	181504	1.05346e+06	0.1575	10866473	6.89935e+07	1080.38	186.142		975.082	10866473	11144.2
	189375	616348	22500	1500	45988.8	100000	10082155	73961.8	225	75	2299.44	175.95	275.6	10657	27824	917	917	3680	60717.6	1.08685e+07	872116	181725	1.05384e+06	0.189375	1.08685e+07	5.73914e+07	898.859	155		1172.42	1.08685e+07	9270.13
	221250	616348	22500	1750	47757.6	100000	10082155	73961.8	225	87.5	2387.88	175.95	275.6	10657	27824	917	917	3680	60838.4	1.08705e+07	872278	181947	1.05423e+06	0.22125	1.08705e+07	4.91323e+07	769.643	132.832		1369.76	1.08705e+07	7936.08
	253125	616348	22500	2000	49526.4	100000	10082155	73961.8	225	100	2476.32	175.95	275.6	10657	27824	917	917	3680	60959.2	1.08725e+07	872440	182169	1.05461e+06	0.253125	1.08725e+07	4.29532e+07	672.97	116.246		1567.1	1.08725e+07	6938.01
	285000	616348	22500	2250	51295.2	100000	10082155	73961.8	225	112.5	2564.76	175.95	275.6	10657	27824	917	917	3680	61080	1.08745e+07	872602	182391	1.05499e+06	0.285	1.08745e+07	3.81563e+07	597.921	103.371		1764.43	1.08745e+07	6163.19
	316875	616348	22500	2500	53064	100000	10082155	73961.8	225	125	2653.2	175.95	275.6	10657	27824	917	917	3680	61200.8	10876567	872764	182612	1.05538e+06	0.316875	10876567	3.43245e+07	537.971	93.0853		1961.77	10876567	5544.25
	348750	616348	22500	2750	54832.8	100000	10082155	73961.8	225	137.5	2741.64	175.95	275.6	10657	27824	1834	917	3680	61321.6	1.08786e+07	872926	183751	1.05668e+06	0.34875	1.08786e+07	3.11931e+07	489.404	85.1049		2159.11	1.08786e+07	5038.46
	380625	616348	22500	3000	56601.6	100000	10082155	73961.8	225	150	2830.08	175.95	275.6	10657	27824	1834	917	3680	61442.4	1.08806e+07	873088	183973	1.05706e+06	0.380625	1.08806e+07	2.85862e+07	448.582	78.072		2356.45	1.08806e+07	4617.37
	412500	616348	22500	3250	58370.4	100000	10082155	73961.8	225	162.5	2918.52	175.95	275.6	10657	27824	1834	917	3680	61563.2	1.08826e+07	873250	184194	1.05744e+06	0.4125	1.08826e+07	2.63821e+07	414.069	72.126		2553.79	1.08826e+07	4261.37
	444375	616348	22500	3500	60139.2	100000	10082155	73961.8	225	175	3006.96	175.95	275.6	10657	27824	1834	917	3680	61684	1.08846e+07	873412	184416	1.05783e+06	0.444375	1.08846e+07	2.44943e+07	384.507	67.033		2751.13	1.08846e+07	3956.43
	476250	616348	22500	3750	61908	100000	10082155	73961.8	225	187.5	3095.4	175.95	275.6	10657	27824	1834	917	3680	61804.7	10886661	873574	184638	1.05821e+06	0.47625	10886661	2.28591e+07	358.903	62.6217		2948.46	10886661	3692.32
	508125	616348	22500	4000	63676.8	100000	10082155	73961.8	225	200	3183.84	175.95	275.6	10657	27824	1834	917	3680	61925.5	1.08887e+07	873736	184860	1.0586e+06	0.508125	1.08887e+07	2.14291e+07	336.511	58.7639		3145.8	1.08887e+07	3461.34
	540000	616348	22500	4250	65445.6	100000	10082155	73961.8	225	212.5	3272.28	175.95	275.6	10657	27824	1834	917	3680	62046.3	1.08907e+07	873898	185081	1.05898e+06	0.54	1.08907e+07	2.0168e+07	316.762	55.3616		3343.14	1.08907e+07	3257.63
	571875	616348	22500	4500	67214.4	100000	10082155	73961.8	225	225	3360.72	175.95	275.6	10657	27824	1834	917	3680	62167.1	1.08927e+07	874060	185303	1.05936e+06	0.571875	1.08927e+07	1.90474e+07	299.215	52.3385		3540.48	1.08927e+07	3076.62
	603750	616348	22500	4750	68983.2	100000	10082155	73961.8	225	237.5	3449.16	175.95	275.6	10657	27824	1834	917	3680	62287.9	1.08947e+07	874222	185525	1.05975e+06	0.60375	1.08947e+07	1.80451e+07	283.52	49.6346		3737.82	1.08947e+07	2914.73
	635625	616348	22500	5000	70752	100000	10082155	73961.8	225	250	3537.6	175.95	275.6	10657	27824	1834	917	3680	62408.7	10896755	874384	185747	1.06013e+06	0.635625	10896755	1.71434e+07	269.4	47.2019		3935.15	10896755	2769.08
	667500	616348	22500	5250	72520.8	100000	10082155	73961.8	225	262.5	3626.04	175.95	275.6	10657	27824	2751	917	3680	62529.5	1.08988e+07	874546	186885	1.06143e+06	0.6675	1.08988e+07	1.63278e+07	256.85	45.2234		4132.49	1.08988e+07	2637.34
	699375	616348	22500	5500	74289.6	100000	10082155	73961.8	225	275	3714.48	175.95	275.6	10657	27824	2751	917	3680	62650.3	1.09008e+07	874708	187107	1.06181e+06	0.699375	1.09008e+07	1.55865e+07	245.232	43.2135		4329.83	1.09008e+07	2517.6
	731250	616348	22500	5750	76058.4	100000	10082155	73961.8	225	287.5	3802.92	175.95	275.6	10657	27824	2751	917	3680	62771.1	1.09028e+07	874870	187329	1.0622e+06	0.73125	1.09028e+07	1.49098e+07	234.628	41.3788		4527.17	1.09028e+07	2408.31
	763125	616348	22500	6000	77827.2	100000	10082155	73961.8	225	300	3891.36	175.95	275.6	10657	27824	2751	917	3680	62891.9	1.09048e+07	875032	187551	1.06258e+06	0.763125	1.09048e+07	1.42897e+07	224.909	39.6974		4724.51	1.09048e+07	2308.14
	795000	616348	22500	6250	79596	100000	10082155	73961.8	225	312.5	3979.8	175.95	275.6	10657	27824	2751	917	3680	63012.6	10906849	875194	187772	1.06297e+06	0.795	10906849	1.37193e+07	215.969	38.1508		4921.85	10906849	2216.01
	826875	616348	22500	6500	81364.8	100000	10082155	73961.8	225	325	4068.24	175.95	275.6	10657	27824	2751	917	3680	63133.4	1.09089e+07	875356	187994	1.06335e+06	0.826875	1.09089e+07	1.31929e+07	207.719	36.7234		5119.18	1.09089e+07	2130.98
	858750	616348	22500	6750	83133.6	100000	10082155	73961.8	225	337.5	4156.68	175.95	275.6	10657	27824	2751	917	3680	63254.2	1.09109e+07	875518	188216	1.06373e+06	0.85875	1.09109e+07	1.27055e+07	200.081	35.402		5316.52	1.09109e+07	2052.26
	890625	616348	22500	7000	84902.4	100000	10082155	73961.8	225	350	4245.12	175.95	275.6	10657	27824	2751	917	3680	63375	1.09129e+07	875680	188437	1.06412e+06	0.890625	1.09129e+07	1.22531e+07	192.99	34.1752		5513.86	1.09129e+07	1979.18
	922500	616348	22500	7250	86671.2	100000	10082155	73961.8	225	362.5	4333.56	175.95	275.6	10657	27824	2751	917	3680	63495.8	1.09149e+07	875842	188659	1.0645e+06	0.9225	1.09149e+07	1.18319e+07	186.388	33.0332		5711.2	1.09149e+07	1911.14
	954375	616348	22500	7500	88440	100000	10082155	73961.8	225	375	4422	175.95	275.6	10657	27824	2751	917	3680	63616.6	10916943	876004	188881	1.06488e+06	0.954375	10916943	1.14388e+07	180.228	31.9675		5908.54	10916943	1847.66
	986250	616348	22500	7750	90208.8	100000	10082155	73961.8	225	387.5	4510.44	175.95	275.6	10657	27824	3668	917	3680	63737.4	1.0919e+07	876166	190020	1.06619e+06	0.98625	1.0919e+07	1.10712e+07	174.616	31.1208		6105.87	1.0919e+07	1788.27
	1018125	616348	22500	8000	91977.6	100000	10082155	73961.8	225	400	4598.88	175.95	275.6	10657	27824	3668	917	3680	63858.2	1.0921e+07	876328	190241	1.06657e+06	1.01812	1.0921e+07	1.07266e+07	169.21	30.1817		6303.21	1.0921e+07	1732.61
	1050000	616348	22500	8250	93746.4	100000	10082155	73961.8	225	412.5	4687.32	175.95	275.6	10657	27824	3668	917	3680	63979	1.0923e+07	876490	190463	1.06695e+06	1.05	1.0923e+07	1.04029e+07	164.133	29.2995		6500.55	1.0923e+07	1680.32
	1081875	616348	22500	8500	95515.2	100000	10082155	73961.8	225	425	4775.76	175.95	275.6	10657	27824	3668	917	3680	64099.8	1.0925e+07	876652	190685	1.06734e+06	1.08187	1.0925e+07	1.00982e+07	159.354	28.4694		6697.89	1.0925e+07	1631.11
	1113750	616348	45000	8750	114972	100000	10082155	73961.8	450	437.5	5748.6	221.85	371	10657	27824	3668	1834	3680	64220.5	10967225	880039	193074	1.07311e+06	1.11375	10967225	9.84712e+06	155.631	28.0011		6895.23	10967225	1590.55
	1145625	616348	45000	9000	116741	100000	10082155	73961.8	450	450	5837.04	221.85	371	10657	27824	3668	1834	3680	64341.3	1.09692e+07	880201	193296	1.0735e+06	1.14562	1.09692e+07	9.5749e+06	151.355	27.2533		7092.56	1.09692e+07	1546.58
	1177500	616348	45000	9250	118510	100000	10082155	73961.8	450	462.5	5925.48	221.85	371	10657	27824	3668	1834	3680	64462.1	1.09713e+07	880362	193518	1.07388e+06	1.1775	1.09713e+07	9.31742e+06	147.311	26.546		7289.9	1.09713e+07	1504.99
	1209375	616348	45000	9500	120278	100000	10082155	73961.8	450	475	6013.92	221.85	371	10657	27824	3668	1834	3680	64582.9	1.09733e+07	880524	193739	1.07426e+06	1.20938	1.09733e+07	9.07351e+06	143.479	25.8759		7487.24	1.09733e+07	1465.6
	1241250	616348	45000	9750	122047	100000	10082155	73961.8	450	487.5	6102.36	221.85	371	10657	27824	3668	1834	3680	64703.7	1.09753e+07	880686	193961	1.07465e+06	1.24125	1.09753e+07	8.84214e+06	139.845	25.2403		7684.58	1.09753e+07	1428.22
	1273125	616348	45000	10000	123816	100000	10082155	73961.8	450	500	6190.8	221.85	371	10657	27824	3668	1834	3680	64824.5	10977319	880848	194183	1.07503e+06	1.27313	10977319	8.62234e+06	136.392	24.6365		7881.92	10977319	1392.72
	1305000	616348	45000	10250	125585	100000	10082155	73961.8	450	512.5	6279.24	221.85	371	10657	27824	4585	1834	3680	64945.3	1.09793e+07	881010	195322	1.07633e+06	1.305	1.09793e+07	8.41329e+06	133.222	24.1757		8079.25	1.09793e+07	1358.95
	1336875	616348	45000	10500	127354	100000	10082155	73961.8	450	525	6367.68	221.85	371	10657	27824	4585	1834	3680	65066.1	1.09814e+07	881172	195543	1.07672e+06	1.33688	1.09814e+07	8.2142e+06	130.092	23.6261		8276.59	1.09814e+07	1326.8
	1368750	616348	45000	10750	129122	100000	10082155	73961.8	450	537.5	6456.12	221.85	371	10657	27824	4585	1834	3680	65186.9	1.09834e+07	881334	195765	1.0771e+06	1.36875	1.09834e+07	8.02438e+06	127.107	23.102		8473.93	1.09834e+07	1296.14
	1400625	616348	45000	11000	130891	100000	10082155	73961.8	450	550	6544.56	221.85	371	10657	27824	4585	1834	3680	65307.7	1.09854e+07	881496	195987	1.07748e+06	1.40063	1.09854e+07	7.84321e+06	124.259	22.6019		8671.27	1.09854e+07	1266.87
	1432500	616348	45000	11250	132660	100000	10082155	73961.8	450	562.5	6633	221.85	371	10657	27824	4585	1834	3680	65428.4	10987413	881658	196209	1.07787e+06	1.4325	10987413	7.6701e+06	121.537	22.1239		8868.61	10987413	1238.91
	1464375	616348	45000	11500	134429	100000	10082155	73961.8	450	575	6721.44	221.85	371	10657	27824	4585	1834	3680	65549.2	1.09894e+07	881820	196430	1.07825e+06	1.46437	1.09894e+07	7.50452e+06	118.934	21.6668		9065.95	1.09894e+07	1212.17
	1496250	616348	45000	11750	136198	100000	10082155	73961.8	450	587.5	6809.88	221.85	371	10657	27824	4585	1834	3680	65670	1.09915e+07	881982	196652	1.07863e+06	1.49625	1.09915e+07	7.346e+06	116.442	21.2292		9263.28	1.09915e+07	1186.56
	1528125	616348	45000	12000	137966	100000	10082155	73961.8	450	600	6898.32	221.85	371	10657	27824	4585	1834	3680	65790.8	1.09935e+07	882144	196874	1.07902e+06	1.52812	1.09935e+07	7.19409e+06	114.054	20.8098		9460.62	1.09935e+07	1162.02
	1560000	616348	45000	12250	139735	100000	10082155	73961.8	450	612.5	6986.76	221.85	371	10657	27824	4585	1834	3680	65911.6	1.09955e+07	882306	197095	1.0794e+06	1.56	1.09955e+07	7.04839e+06	111.763	20.4076		9657.96	1.09955e+07	1138.49
	1591875	616348	45000	12500	141504	100000	10082155	73961.8	450	625	7075.2	221.85	371	10657	27824	4585	1834	3680	66032.4	10997507	882468	197317	1.07979e+06	1.59187	10997507	6.90852e+06	109.564	20.0214		9855.3	10997507	1115.9
	1623750	616348	45000	12750	143273	100000	10082155	73961.8	450	637.5	7163.64	221.85	371	10657	27824	5502	1834	3680	66153.2	1.09995e+07	882630	198456	1.08109e+06	1.62375	1.09995e+07	6.77415e+06	107.543	19.7417		10052.6	1.09995e+07	1094.19
	1655625	616348	45000	13000	145042	100000	10082155	73961.8	450	650	7252.08	221.85	371	10657	27824	5502	1834	3680	66274	1.10015e+07	882792	198678	1.08147e+06	1.65562	1.10015e+07	6.64495e+06	105.51	19.3832		10250	1.10015e+07	1073.32
	1687500	616348	45000	13250	146810	100000	10082155	73961.8	450	662.5	7340.52	221.85	371	10657	27824	5502	1834	3680	66394.8	1.10036e+07	882954	198899	1.08185e+06	1.6875	1.10036e+07	6.52063e+06	103.553	19.0383		10447.3	1.10036e+07	1053.24
	1719375	616348	45000	13500	148579	100000	10082155	73961.8	450	675	7428.96	221.85	371	10657	27824	5502	1834	3680	66515.6	1.10056e+07	883116	199121	1.08224e+06	1.71938	1.10056e+07	6.40092e+06	101.67	18.7062		10644.7	1.10056e+07	1033.91
	1751250	616348	45000	13750	150348	100000	10082155	73961.8	450	687.5	7517.4	221.85	371	10657	27824	5502	1834	3680	66636.3	11007601	883278	199343	1.08262e+06	1.75125	11007601	6.28557e+06	99.8545	18.3862		10842	11007601	1015.28
	1783125	616348	45000	14000	152117	100000	10082155	73961.8	450	700	7605.84	221.85	371	10657	27824	5502	1834	3680	66757.1	1.10096e+07	883440	199565	1.083e+06	1.78313	1.10096e+07	6.17434e+06	98.1043	18.0776		11039.3	1.10096e+07	997.309
	1815000	616348	45000	14250	153886	100000	10082155	73961.8	450	712.5	7694.28	221.85	371	10657	27824	5502	1834	3680	66877.9	1.10116e+07	883602	199786	1.08339e+06	1.815	1.10116e+07	6.06702e+06	96.4155	17.7799		11236.7	1.10116e+07	979.974
	1846875	616348	45000	14500	155654	100000	10082155	73961.8	450	725	7782.72	221.85	371	10657	27824	5502	1834	3680	66998.7	1.10137e+07	883764	200008	1.08377e+06	1.84688	1.10137e+07	5.9634e+06	94.785	17.4924		11434	1.10137e+07	963.237
	1878750	616348	45000	14750	157423	100000	10082155	73961.8	450	737.5	7871.16	221.85	371	10657	27824	5502	1834	3680	67119.5	1.10157e+07	883926	200230	1.08416e+06	1.87875	1.10157e+07	5.8633e+06	93.2099	17.2147		11631.3	1.10157e+07	947.068
	1910625	616348	45000	15000	159192	100000	10082155	73961.8	450	750	7959.6	221.85	371	10657	27824	5502	1834	3680	67240.3	11017695	884088	200452	1.08454e+06	1.91063	11017695	5.76654e+06	91.6873	16.9462		11828.7	11017695	931.439
	1942500	616348	45000	15250	160961	100000	10082155	73961.8	450	762.5	8048.04	221.85	371	10657	27824	6419	1834	3680	67361.1	1.10197e+07	884250	201590	1.08584e+06	1.9425	1.10197e+07	5.67295e+06	90.291	16.7628		12026	1.10197e+07	916.323
	1974375	616348	45000	15500	162730	100000	10082155	73961.8	450	775	8136.48	221.85	371	10657	27824	6419	1834	3680	67481.9	1.10217e+07	884412	201812	1.08622e+06	1.97437	1.10217e+07	5.58239e+06	88.8647	16.5104		12223.4	1.10217e+07	901.695
	2006250	616348	45000	15750	164498	100000	10082155	73961.8	450	787.5	8224.92	221.85	371	10657	27824	6419	1834	3680	67602.7	1.10238e+07	884574	202034	1.08661e+06	2.00625	1.10238e+07	5.4947e+06	87.4837	16.2659		12420.7	1.10238e+07	887.531
	2038125	616348	45000	16000	166267	100000	10082155	73961.8	450	800	8313.36	221.85	371	10657	27824	6419	1834	3680	67723.5	1.10258e+07	884736	202255	1.08699e+06	2.03812	1.10258e+07	5.40976e+06	86.1459	16.0291		12618	1.10258e+07	873.811
	2070000	616348	45000	16250	168036	100000	10082155	73961.8	450	812.5	8401.8	221.85	371	10657	27824	6419	1834	3680	67844.2	11027789	884898	202477	1.08738e+06	2.07	11027789	5.32743e+06	84.8493	15.7996		12815.4	11027789	860.513
	2101875	616348	45000	16500	169805	100000	10082155	73961.8	450	825	8490.24	221.85	371	10657	27824	6419	1834	3680	67965	1.10298e+07	885060	202699	1.08776e+06	2.10188	1.10298e+07	5.2476e+06	83.5921	15.577		13012.7	1.10298e+07	847.618
	2133750	616348	45000	16750	171574	100000	10082155	73961.8	450	837.5	8578.68	221.85	371	10657	27824	6419	1834	3680	68085.8	1.10318e+07	885222	202921	1.08814e+06	2.13375	1.10318e+07	5.17016e+06	82.3724	15.3611		13210	1.10318e+07	835.109
	2165625	616348	45000	17000	173342	100000	10082155	73961.8	450	850	8667.12	221.85	371	10657	27824	6419	1834	3680	68206.6	1.10338e+07	885384	203142	1.08853e+06	2.16562	1.10338e+07	5.09499e+06	81.1886	15.1515		13407.4	1.10338e+07	822.968
	2197500	616348	67500	17250	192799	100000	10082155	73961.8	675	862.5	9639.96	267.75	466.4	10657	27824	6419	2751	3680	68327.4	1.10761e+07	888771	205532	1.0943e+06	2.1975	1.10761e+07	5.0403e+06	80.4355	15.1074		13604.7	1.10761e+07	814.133
	2229375	616348	67500	17500	194568	100000	10082155	73961.8	675	875	9728.4	267.75	466.4	10657	27824	6419	2751	3680	68448.2	11078071	888933	205754	1.09469e+06	2.22938	11078071	4.96914e+06	79.3133	14.9074		13802.1	11078071	802.639
	2261250	616348	67500	17750	196337	100000	10082155	73961.8	675	887.5	9816.84	267.75	466.4	10657	27824	7336	2751	3680	68569	1.10801e+07	889095	206892	1.09599e+06	2.26125	1.10801e+07	4.89998e+06	78.2882	14.7787		13999.4	1.10801e+07	791.469
	2293125	616348	67500	18000	198106	100000	10082155	73961.8	675	900	9905.28	267.75	466.4	10657	27824	7336	2751	3680	68689.8	1.10821e+07	889257	207114	1.09637e+06	2.29312	1.10821e+07	4.83275e+06	77.227	14.5888		14196.7	1.10821e+07	780.61
	2325000	616348	67500	18250	199874	100000	10082155	73961.8	675	912.5	9993.72	267.75	466.4	10657	27824	7336	2751	3680	68810.6	1.10841e+07	889419	207336	1.09675e+06	2.325	1.10841e+07	4.76737e+06	76.1949	14.4042		14394.1	1.10841e+07	770.048
	2356875	616348	67500	18500	201643	100000	10082155	73961.8	675	925	10082.2	267.75	466.4	10657	27824	7336	2751	3680	68931.4	1.10861e+07	889581	207557	1.09714e+06	2.35688	1.10861e+07	4.70375e+06	75.1907	14.2246		14591.4	1.10861e+07	759.772
	2388750	616348	67500	18750	203412	100000	10082155	73961.8	675	937.5	10170.6	267.75	466.4	10657	27824	7336	2751	3680	69052.1	11088165	889743	207779	1.09752e+06	2.38875	11088165	4.64183e+06	74.2133	14.0498		14788.8	11088165	749.77
	2420625	616348	67500	19000	205181	100000	10082155	73961.8	675	950	10259	267.75	466.4	10657	27824	7336	2751	3680	69172.9	1.10902e+07	889905	208001	1.09791e+06	2.42062	1.10902e+07	4.58154e+06	73.2617	13.8796		14986.1	1.10902e+07	740.032
	2452500	616348	67500	19250	206950	100000	10082155	73961.8	675	962.5	10347.5	267.75	466.4	10657	27824	7336	2751	3680	69293.7	1.10922e+07	890067	208223	1.09829e+06	2.4525	1.10922e+07	4.52281e+06	72.3348	13.7138		15183.4	1.10922e+07	730.547
	2484375	616348	67500	19500	208718	100000	10082155	73961.8	675	975	10435.9	267.75	466.4	10657	27824	7336	2751	3680	69414.5	1.10942e+07	890229	208444	1.09867e+06	2.48438	1.10942e+07	4.4656e+06	71.4316	13.5523		15380.8	1.10942e+07	721.305
	2516250	616348	67500	19750	210487	100000	10082155	73961.8	675	987.5	10524.4	267.75	466.4	10657	27824	7336	2751	3680	69535.3	1.10962e+07	890391	208666	1.09906e+06	2.51625	1.10962e+07	4.40983e+06	70.5514	13.3948		15578.1	1.10962e+07	712.297
	2548125	616348	67500	20000	212256	100000	10082155	73961.8	675	1000	10612.8	267.75	466.4	10657	27824	7336	2751	3680	69656.1	11098259	890553	208888	1.09944e+06	2.54813	11098259	4.35546e+06	69.6932	13.2413		15775.4	11098259	703.515
	2580000	616348	67500	20250	214025	100000	10082155	73961.8	675	1012.5	10701.2	267.75	466.4	10657	27824	8253	2751	3680	69776.9	1.11003e+07	890715	210027	1.10074e+06	2.58	1.11003e+07	4.30243e+06	68.9136	13.149		15972.8	1.11003e+07	694.95
	2611875	616348	67500	20500	215794	100000	10082155	73961.8	675	1025	10789.7	267.75	466.4	10657	27824	8253	2751	3680	69897.7	1.11023e+07	890877	210248	1.10113e+06	2.61187	1.11023e+07	4.2507e+06	68.0963	13.0023		16170.1	1.11023e+07	686.593
	2643750	616348	67500	20750	217562	100000	10082155	73961.8	675	1037.5	10878.1	267.75	466.4	10657	27824	8253	2751	3680	70018.5	1.11043e+07	891039	210470	1.10151e+06	2.64375	1.11043e+07	4.20021e+06	67.2987	12.8591		16367.5	1.11043e+07	678.439
	2675625	616348	67500	21000	219331	100000	10082155	73961.8	675	1050	10966.6	267.75	466.4	10657	27824	8253	2751	3680	70139.3	1.11063e+07	891201	210692	1.10189e+06	2.67563	1.11063e+07	4.15093e+06	66.5202	12.7192		16564.8	1.11063e+07	670.478
	2707500	616348	67500	21250	221100	100000	10082155	73961.8	675	1062.5	11055	267.75	466.4	10657	27824	8253	2751	3680	70260	11108353	891363	210913	1.10228e+06	2.7075	11108353	4.10281e+06	65.7599	12.5827		16762.1	11108353	662.705
	2739375	616348	67500	21500	222869	100000	10082155	73961.8	675	1075	11143.4	267.75	466.4	10657	27824	8253	2751	3680	70380.8	1.11104e+07	891525	211135	1.10266e+06	2.73937	1.11104e+07	4.05581e+06	65.0174	12.4494		16959.5	1.11104e+07	655.113
	2771250	616348	67500	21750	224638	100000	10082155	73961.8	675	1087.5	11231.9	267.75	466.4	10657	27824	8253	2751	3680	70501.6	1.11124e+07	891687	211357	1.10304e+06	2.77125	1.11124e+07	4.00988e+06	64.2919	12.3191		17156.8	1.11124e+07	647.696
	2803125	616348	67500	22000	226406	100000	10082155	73961.8	675	1100	11320.3	267.75	466.4	10657	27824	8253	2751	3680	70622.4	1.11144e+07	891849	211579	1.10343e+06	2.80313	1.11144e+07	3.96501e+06	63.5829	12.1918		17354.1	1.11144e+07	640.447
	2835000	616348	67500	22250	228175	100000	10082155	73961.8	675	1112.5	11408.8	267.75	466.4	10657	27824	8253	2751	3680	70743.2	1.11164e+07	892011	211800	1.10381e+06	2.835	1.11164e+07	3.92114e+06	62.8899	12.0674		17551.5	1.11164e+07	633.361
	2866875	616348	67500	22500	229944	100000	10082155	73961.8	675	1125	11497.2	267.75	466.4	10657	27824	8253	2751	3680	70864	11118447	892173	212022	1.1042e+06	2.86687	11118447	3.87825e+06	62.2123	11.9457		17748.8	11118447	626.433
	2898750	616348	67500	22750	231713	100000	10082155	73961.8	675	1137.5	11585.6	267.75	466.4	10657	27824	9170	2751	3680	70984.8	1.11205e+07	892335	213161	1.1055e+06	2.89875	1.11205e+07	3.8363e+06	61.6007	11.8778		17946.2	1.11205e+07	619.657
	2930625	616348	67500	23000	233482	100000	10082155	73961.8	675	1150	11674.1	267.75	466.4	10657	27824	9170	2751	3680	71105.6	1.11225e+07	892497	213383	1.10588e+06	2.93063	1.11225e+07	3.79526e+06	60.9518	11.7608		18143.5	1.11225e+07	613.029
	2962500	616348	67500	23250	235250	100000	10082155	73961.8	675	1162.5	11762.5	267.75	466.4	10657	27824	9170	2751	3680	71226.4	1.11245e+07	892659	213604	1.10626e+06	2.9625	1.11245e+07	3.75511e+06	60.3169	11.6464		18340.8	1.11245e+07	606.543
	2994375	616348	67500	23500	237019	100000	10082155	73961.8	675	1175	11851	267.75	466.4	10657	27824	9170	2751	3680	71347.2	1.11265e+07	892821	213826	1.10665e+06	2.99437	1.11265e+07	3.71581e+06	59.6956	11.5344		18538.2	1.11265e+07	600.195
	3026250	616348	67500	23750	238788	100000	10082155	73961.8	675	1187.5	11939.4	267.75	466.4	10657	27824	9170	2751	3680	71467.9	11128541	892983	214048	1.10703e+06	3.02625	11128541	3.67734e+06	59.0873	11.4247		18735.5	11128541	593.981
	3058125	616348	67500	24000	240557	100000	10082155	73961.8	675	1200	12027.8	267.75	466.4	10657	27824	9170	2751	3680	71588.7	1.11306e+07	893145	214269	1.10741e+06	3.05812	1.11306e+07	3.63967e+06	58.4917	11.3173		18932.9	1.11306e+07	587.897
	3090000	616348	67500	24250	242326	100000	10082155	73961.8	675	1212.5	12116.3	267.75	466.4	10657	27824	9170	2751	3680	71709.5	1.11326e+07	893307	214491	1.1078e+06	3.09	1.11326e+07	3.60278e+06	57.9084	11.2122		19130.2	1.11326e+07	581.938
	3121875	616348	67500	24500	244094	100000	10082155	73961.8	675	1225	12204.7	267.75	466.4	10657	27824	9170	2751	3680	71830.3	1.11346e+07	893469	214713	1.10818e+06	3.12188	1.11346e+07	3.56664e+06	57.337	11.1092		19327.5	1.11346e+07	576.1
	3153750	616348	67500	24750	245863	100000	10082155	73961.8	675	1237.5	12293.2	267.75	466.4	10657	27824	9170	2751	3680	71951.1	1.11366e+07	893631	214935	1.10857e+06	3.15375	1.11366e+07	3.53123e+06	56.7771	11.0083		19524.9	1.11366e+07	570.381
	3185625	616348	67500	25000	247632	100000	10082155	73961.8	675	1250	12381.6	267.75	466.4	10657	27824	9170	2751	3680	72071.9	11138635	893793	215156	1.10895e+06	3.18562	11138635	3.49653e+06	56.2285	10.9093		19722.2	11138635	564.776
	3217500	616348	67500	25250	249401	100000	10082155	73961.8	675	1262.5	12470	267.75	466.4	10657	27824	10087	2751	3680	72192.7	1.11407e+07	893955	216295	1.11025e+06	3.2175	1.11407e+07	3.46252e+06	55.7367	10.8584		19919.5	1.11407e+07	559.283
	3249375	616348	67500	25500	251170	100000	10082155	73961.8	675	1275	12558.5	267.75	466.4	10657	27824	10087	2751	3680	72313.5	1.11427e+07	894117	216517	1.11063e+06	3.24938	1.11427e+07	3.42917e+06	55.209	10.7629		20116.9	1.11427e+07	553.897
	3281250	616348	90000	25750	270626	100000	10082155	73961.8	900	1287.5	13531.3	313.65	561.8	10657	27824	10087	3668	3680	72434.3	1.11849e+07	897504	218906	1.11641e+06	3.28125	1.11849e+07	3.40873e+06	54.9571	10.776		20314.2	1.11849e+07	550.594
	3313125	616348	90000	26000	272395	100000	10082155	73961.8	900	1300	13619.8	313.65	561.8	10657	27824	10087	3668	3680	72555.1	1.11869e+07	897666	219128	1.11679e+06	3.31312	1.11869e+07	3.37654e+06	54.447	10.6831		20511.6	1.11869e+07	545.395
	3345000	616348	90000	26250	274164	100000	10082155	73961.8	900	1312.5	13708.2	313.65	561.8	10657	27824	10087	3668	3680	72675.8	11188917	897828	219350	1.11718e+06	3.345	11188917	3.34497e+06	53.9467	10.5921		20708.9	11188917	540.295
	3376875	616348	90000	26500	275933	100000	10082155	73961.8	900	1325	13796.6	313.65	561.8	10657	27824	10087	3668	3680	72796.6	1.11909e+07	897990	219571	1.11756e+06	3.37688	1.11909e+07	3.31399e+06	53.4559	10.5027		20906.2	1.11909e+07	535.292
	3408750	616348	90000	26750	277702	100000	10082155	73961.8	900	1337.5	13885.1	313.65	561.8	10657	27824	10087	3668	3680	72917.4	1.1193e+07	898152	219793	1.11794e+06	3.40875	1.1193e+07	3.2836e+06	52.9742	10.415		21103.6	1.1193e+07	530.382
	3440625	616348	90000	27000	279470	100000	10082155	73961.8	900	1350	13973.5	313.65	561.8	10657	27824	10087	3668	3680	73038.2	1.1195e+07	898314	220015	1.11833e+06	3.44062	1.1195e+07	3.25376e+06	52.5014	10.3289		21300.9	1.1195e+07	525.563
	3472500	616348	90000	27250	281239	100000	10082155	73961.8	900	1362.5	14062	313.65	561.8	10657	27824	10087	3668	3680	73159	1.1197e+07	898476	220237	1.11871e+06	3.4725	1.1197e+07	3.22448e+06	52.0374	10.2444		21498.2	1.1197e+07	520.833
	3504375	616348	90000	27500	283008	100000	10082155	73961.8	900	1375	14150.4	313.65	561.8	10657	27824	10087	3668	3680	73279.8	11199011	898638	220458	1.1191e+06	3.50438	11199011	3.19572e+06	51.5817	10.1614		21695.6	11199011	516.188
	3536250	616348	90000	27750	284777	100000	10082155	73961.8	900	1387.5	14238.8	313.65	561.8	10657	27824	11004	3668	3680	73400.6	1.1201e+07	898800	221597	1.1204e+06	3.53625	1.1201e+07	3.16749e+06	51.1762	10.1219		21892.9	1.1201e+07	511.628
	3568125	616348	90000	28000	286546	100000	10082155	73961.8	900	1400	14327.3	313.65	561.8	10657	27824	11004	3668	3680	73521.4	1.1203e+07	898962	221819	1.12078e+06	3.56813	1.1203e+07	3.13976e+06	50.7364	10.0415		22090.3	1.1203e+07	507.149
	3600000	616348	90000	28250	288314	100000	10082155	73961.8	900	1412.5	14415.7	313.65	561.8	10657	27824	11004	3668	3680	73642.2	1.12051e+07	899124	222041	1.12116e+06	3.6	1.12051e+07	3.11252e+06	50.3044	9.96252		22287.6	1.12051e+07	502.749
	3631875	616348	90000	28500	290083	100000	10082155	73961.8	900	1425	14504.2	313.65	561.8	10657	27824	11004	3668	3680	73763	1.12071e+07	899286	222262	1.12155e+06	3.63187	1.12071e+07	3.08576e+06	49.88	9.88494		22484.9	1.12071e+07	498.426
	3663750	616348	90000	28750	291852	100000	10082155	73961.8	900	1437.5	14592.6	313.65	561.8	10657	27824	11004	3668	3680	73883.7	11209105	899448	222484	1.12193e+06	3.66375	11209105	3.05946e+06	49.4629	9.80872		22682.3	11209105	494.179
	3695625	616348	90000	29000	293621	100000	10082155	73961.8	900	1450	14681	313.65	561.8	10657	27824	11004	3668	3680	74004.5	1.12111e+07	899610	222706	1.12232e+06	3.69563	1.12111e+07	3.03362e+06	49.0531	9.73381		22879.6	1.12111e+07	490.005
	3727500	616348	90000	29250	295390	100000	10082155	73961.8	900	1462.5	14769.5	313.65	561.8	10657	27824	11004	3668	3680	74125.3	1.12131e+07	899772	222928	1.1227e+06	3.7275	1.12131e+07	3.00822e+06	48.6502	9.66018		23077	1.12131e+07	485.902
	3759375	616348	90000	29500	297158	100000	10082155	73961.8	900	1475	14857.9	313.65	561.8	10657	27824	11004	3668	3680	74246.1	1.12152e+07	899934	223149	1.12308e+06	3.75937	1.12152e+07	2.98325e+06	48.2542	9.5878		23274.3	1.12152e+07	481.869
	3791250	616348	90000	29750	298927	100000	10082155	73961.8	900	1487.5	14946.4	313.65	561.8	10657	27824	11004	3668	3680	74366.9	1.12172e+07	900096	223371	1.12347e+06	3.79125	1.12172e+07	2.9587e+06	47.8649	9.51664		23471.6	1.12172e+07	477.904
	3823125	616348	90000	30000	300696	100000	10082155	73961.8	900	1500	15034.8	313.65	561.8	10657	27824	11004	3668	3680	74487.7	11219199	900258	223593	1.12385e+06	3.82313	11219199	2.93456e+06	47.482	9.44666		23669	11219199	474.005
	3855000	616348	90000	30250	302465	100000	10082155	73961.8	900	1512.5	15123.2	313.65	561.8	10657	27824	11921	3668	3680	74608.5	1.12212e+07	900420	224731	1.12515e+06	3.855	1.12212e+07	2.91082e+06	47.1439	9.41626		23866.3	1.12212e+07	470.17
	3886875	616348	90000	30500	304234	100000	10082155	73961.8	900	1525	15211.7	313.65	561.8	10657	27824	11921	3668	3680	74729.3	1.12232e+07	900582	224953	1.12553e+06	3.88687	1.12232e+07	2.88747e+06	46.7732	9.34826		24063.6	1.12232e+07	466.398
	3918750	616348	90000	30750	306002	100000	10082155	73961.8	900	1537.5	15300.1	313.65	561.8	10657	27824	11921	3668	3680	74850.1	1.12253e+07	900744	225175	1.12592e+06	3.91875	1.12253e+07	2.8645e+06	46.4086	9.28136		24261	1.12253e+07	462.688
	3950625	616348	90000	31000	307771	100000	10082155	73961.8	900	1550	15388.6	313.65	561.8	10657	27824	11921	3668	3680	74970.9	1.12273e+07	900906	225397	1.1263e+06	3.95063	1.12273e+07	2.8419e+06	46.0499	9.21554		24458.3	1.12273e+07	459.037
	3982500	616348	90000	31250	309540	100000	10082155	73961.8	900	1562.5	15477	313.65	561.8	10657	27824	11921	3668	3680	75091.6	11229293	901068	225618	1.12669e+06	3.9825	11229293	2.81966e+06	45.6968	9.15077		24655.7	11229293	455.445
	4014375	616348	90000	31500	311309	100000	10082155	73961.8	900	1575	15565.4	313.65	561.8	10657	27824	11921	3668	3680	75212.4	1.12313e+07	901230	225840	1.12707e+06	4.01438	1.12313e+07	2.79777e+06	45.3494	9.08704		24853	1.12313e+07	451.91
	4046250	616348	90000	31750	313078	100000	10082155	73961.8	900	1587.5	15653.9	313.65	561.8	10657	27824	11921	3668	3680	75333.2	1.12333e+07	901392	226062	1.12745e+06	4.04625	1.12333e+07	2.77623e+06	45.0075	9.0243		25050.3	1.12333e+07	448.43
	4078125	616348	90000	32000	314846	100000	10082155	73961.8	900	1600	15742.3	313.65	561.8	10657	27824	11921	3668	3680	75454	1.12353e+07	901554	226284	1.12784e+06	4.07812	1.12353e+07	2.75503e+06	44.6709	8.96255		25247.7	1.12353e+07	445.005
	4110000	616348	90000	32250	316615	100000	10082155	73961.8	900	1612.5	15830.8	313.65	561.8	10657	27824	11921	3668	3680	75574.8	1.12374e+07	901715	226505	1.12822e+06	4.11	1.12374e+07	2.73415e+06	44.3396	8.90176		25445	1.12374e+07	441.633
	4141875	616348	90000	32500	318384	100000	10082155	73961.8	900	1625	15919.2	313.65	561.8	10657	27824	11921	3668	3680	75695.6	11239387	901877	226727	1.1286e+06	4.14187	11239387	2.7136e+06	44.0133	8.8419		25642.3	11239387	438.313
	4173750	616348	90000	32750	320153	100000	10082155	73961.8	900	1637.5	16007.6	313.65	561.8	10657	27824	12838	3668	3680	75816.4	1.12414e+07	902039	227866	1.12991e+06	4.17375	1.12414e+07	2.69336e+06	43.7275	8.81844		25839.7	1.12414e+07	435.044
	4205625	616348	90000	33000	321922	100000	10082155	73961.8	900	1650	16096.1	313.65	561.8	10657	27824	12838	3668	3680	75937.2	1.12434e+07	902201	228087	1.13029e+06	4.20563	1.12434e+07	2.67343e+06	43.4108	8.76012		26037	1.12434e+07	431.824
	4237500	616348	90000	33250	323690	100000	10082155	73961.8	900	1662.5	16184.5	313.65	561.8	10657	27824	12838	3668	3680	76058	1.12454e+07	902363	228309	1.13067e+06	4.2375	1.12454e+07	2.65379e+06	43.0989	8.70268		26234.4	1.12454e+07	428.653
	4269375	616348	90000	33500	325459	100000	10082155	73961.8	900	1675	16273	313.65	561.8	10657	27824	12838	3668	3680	76178.8	1.12475e+07	902525	228531	1.13106e+06	4.26938	1.12475e+07	2.63445e+06	42.7917	8.64609		26431.7	1.12475e+07	425.529
	4301250	616348	90000	33750	327228	100000	10082155	73961.8	900	1687.5	16361.4	313.65	561.8	10657	27824	12838	3668	3680	76299.5	11249481	902687	228753	1.13144e+06	4.30125	11249481	2.6154e+06	42.489	8.59035		26629	11249481	422.452
	4333125	616348	90000	34000	328997	100000	10082155	73961.8	900	1700	16449.8	313.65	561.8	10657	27824	12838	3668	3680	76420.3	1.12515e+07	902849	228974	1.13182e+06	4.33312	1.12515e+07	2.59662e+06	42.1907	8.53542		26826.4	1.12515e+07	419.419
	4365000	616348	112500	34250	348454	100000	10082155	73961.8	1125	1712.5	17422.7	359.55	657.2	10657	27824	12838	4585	3680	76541.1	1.12937e+07	906236	231364	1.1376e+06	4.365	1.12937e+07	2.58733e+06	42.0964	8.56151		27023.7	1.12937e+07	417.918
	4396875	616348	112500	34500	350222	100000	10082155	73961.8	1125	1725	17511.1	359.55	657.2	10657	27824	12838	4585	3680	76661.9	1.12957e+07	906398	231586	1.13798e+06	4.39687	1.12957e+07	2.56903e+06	41.8053	8.50759		27221.1	1.12957e+07	414.963
	4428750	616348	112500	34750	351991	100000	10082155	73961.8	1125	1737.5	17599.6	359.55	657.2	10657	27824	12838	4585	3680	76782.7	1.12977e+07	906560	231807	1.13837e+06	4.42875	1.12977e+07	2.551e+06	41.5184	8.45444		27418.4	1.12977e+07	412.05
	4460625	616348	112500	35000	353760	100000	10082155	73961.8	1125	1750	17688	359.55	657.2	10657	27824	12838	4585	3680	76903.5	11299763	906722	232029	1.13875e+06	4.46063	11299763	2.53322e+06	41.2356	8.40206		27615.7	11299763	409.179
	4492500	616348	112500	35250	355529	100000	10082155	73961.8	1125	1762.5	17776.4	359.55	657.2	10657	27824	13755	4585	3680	77024.3	1.13018e+07	906884	233168	1.14005e+06	4.4925	1.13018e+07	2.5157e+06	40.9898	8.38339		27813.1	1.13018e+07	406.348
	4524375	616348	112500	35500	357298	100000	10082155	73961.8	1125	1775	17864.9	359.55	657.2	10657	27824	13755	4585	3680	77145.1	1.13038e+07	907046	233389	1.14044e+06	4.52438	1.13038e+07	2.49842e+06	40.7147	8.33224		28010.4	1.13038e+07	403.557
	4556250	616348	112500	35750	359066	100000	10082155	73961.8	1125	1787.5	17953.3	359.55	657.2	10657	27824	13755	4585	3680	77265.9	1.13058e+07	907208	233611	1.14082e+06	4.55625	1.13058e+07	2.48139e+06	40.4435	8.28181		28207.7	1.13058e+07	400.806
	4588125	616348	112500	36000	360835	100000	10082155	73961.8	1125	1800	18041.8	359.55	657.2	10657	27824	13755	4585	3680	77386.7	1.13078e+07	907370	233833	1.1412e+06	4.58812	1.13078e+07	2.46459e+06	40.176	8.23208		28405.1	1.13078e+07	398.092
	4620000	616348	112500	36250	362604	100000	10082155	73961.8	1125	1812.5	18130.2	359.55	657.2	10657	27824	13755	4585	3680	77507.4	11309857	907532	234055	1.14159e+06	4.62	11309857	2.44802e+06	39.9122	8.18304		28602.4	11309857	395.416
	4651875	616348	112500	36500	364373	100000	10082155	73961.8	1125	1825	18218.6	359.55	657.2	10657	27824	13755	4585	3680	77628.2	1.13119e+07	907694	234276	1.14197e+06	4.65188	1.13119e+07	2.43168e+06	39.6521	8.13466		28799.8	1.13119e+07	392.777
	4683750	616348	112500	36750	366142	100000	10082155	73961.8	1125	1837.5	18307.1	359.55	657.2	10657	27824	13755	4585	3680	77749	1.13139e+07	907856	234498	1.14235e+06	4.68375	1.13139e+07	2.41556e+06	39.3955	8.08695		28997.1	1.13139e+07	390.173
	4715625	616348	112500	37000	367910	100000	10082155	73961.8	1125	1850	18395.5	359.55	657.2	10657	27824	13755	4585	3680	77869.8	1.13159e+07	908018	234720	1.14274e+06	4.71563	1.13159e+07	2.39966e+06	39.1423	8.03988		29194.4	1.13159e+07	387.605
	4747500	616348	112500	37250	369679	100000	10082155	73961.8	1125	1862.5	18484	359.55	657.2	10657	27824	13755	4585	3680	77990.6	1.13179e+07	908180	234942	1.14312e+06	4.7475	1.13179e+07	2.38398e+06	38.8926	7.99345		29391.8	1.13179e+07	385.071
	4779375	616348	112500	37500	371448	100000	10082155	73961.8	1125	1875	18572.4	359.55	657.2	10657	27824	13755	4585	3680	78111.4	11319951	908342	235163	1.14351e+06	4.77937	11319951	2.3685e+06	38.6462	7.94763		29589.1	11319951	382.572
	4811250	616348	112500	37750	373217	100000	10082155	73961.8	1125	1887.5	18660.8	359.55	657.2	10657	27824	14672	4585	3680	78232.2	1.1322e+07	908504	236302	1.14481e+06	4.81125	1.1322e+07	2.35323e+06	38.4338	7.93321		29786.4	1.1322e+07	380.105
	4843125	616348	112500	38000	374986	100000	10082155	73961.8	1125	1900	18749.3	359.55	657.2	10657	27824	14672	4585	3680	78353	1.1324e+07	908666	236524	1.14519e+06	4.84312	1.1324e+07	2.33816e+06	38.1936	7.88839		29983.8	1.1324e+07	377.67
	4875000	616348	112500	38250	376754	100000	10082155	73961.8	1125	1912.5	18837.7	359.55	657.2	10657	27824	14672	4585	3680	78473.8	1.1326e+07	908828	236745	1.14557e+06	4.875	1.1326e+07	2.32328e+06	37.9566	7.84416		30181.1	1.1326e+07	375.268
	4906875	616348	112500	38500	378523	100000	10082155	73961.8	1125	1925	18926.2	359.55	657.2	10657	27824	14672	4585	3680	78594.6	1.1328e+07	908990	236967	1.14596e+06	4.90688	1.1328e+07	2.3086e+06	37.7227	7.8005		30378.5	1.1328e+07	372.897
	4938750	616348	112500	38750	380292	100000	10082155	73961.8	1125	1937.5	19014.6	359.55	657.2	10657	27824	14672	4585	3680	78715.3	11330045	909152	237189	1.14634e+06	4.93875	11330045	2.29411e+06	37.4918	7.75741		30575.8	11330045	370.556
	4970625	616348	112500	39000	382061	100000	10082155	73961.8	1125	1950	19103	359.55	657.2	10657	27824	14672	4585	3680	78836.1	1.13321e+07	909314	237411	1.14672e+06	4.97063	1.13321e+07	2.27981e+06	37.2638	7.71487		30773.1	1.13321e+07	368.245
	5002500	616348	112500	39250	383830	100000	10082155	73961.8	1125	1962.5	19191.5	359.55	657.2	10657	27824	14672	4585	3680	78956.9	1.13341e+07	909476	237632	1.14711e+06	5.0025	1.13341e+07	2.26568e+06	37.0388	7.67287		30970.5	1.13341e+07	365.964
	5034375	616348	112500	39500	385598	100000	10082155	73961.8	1125	1975	19279.9	359.55	657.2	10657	27824	14672	4585	3680	79077.7	1.13361e+07	909638	237854	1.14749e+06	5.03437	1.13361e+07	2.25174e+06	36.8166	7.6314		31167.8	1.13361e+07	363.712
	5066250	616348	112500	39750	387367	100000	10082155	73961.8	1125	1987.5	19368.4	359.55	657.2	10657	27824	14672	4585	3680	79198.5	1.13381e+07	909800	238076	1.14788e+06	5.06625	1.13381e+07	2.23797e+06	36.5972	7.59046		31365.2	1.13381e+07	361.488
	5098125	616348	112500	40000	389136	100000	10082155	73961.8	1125	2000	19456.8	359.55	657.2	10657	27824	14672	4585	3680	79319.3	11340139	909962	238298	1.14826e+06	5.09812	11340139	2.22437e+06	36.3805	7.55002		31562.5	11340139	359.292
	5130000	616348	112500	40250	390905	100000	10082155	73961.8	1125	2012.5	19545.2	359.55	657.2	10657	27824	15589	4585	3680	79440.1	1.13422e+07	910124	239436	1.14956e+06	5.13	1.13422e+07	2.21095e+06	36.1954	7.53897		31759.8	1.13422e+07	357.123
	5161875	616348	112500	40500	392674	100000	10082155	73961.8	1125	2025	19633.7	359.55	657.2	10657	27824	15589	4585	3680	79560.9	1.13442e+07	910286	239658	1.14994e+06	5.16188	1.13442e+07	2.19769e+06	35.9839	7.49935		31957.2	1.13442e+07	354.981
	5193750	616348	112500	40750	394442	100000	10082155	73961.8	1125	2037.5	19722.1	359.55	657.2	10657	27824	15589	4585	3680	79681.7	1.13462e+07	910448	239880	1.15033e+06	5.19375	1.13462e+07	2.18459e+06	35.775	7.46022		32154.5	1.13462e+07	352.865
	5225625	616348	112500	41000	396211	100000	10082155	73961.8	1125	2050	19810.6	359.55	657.2	10657	27824	15589	4585	3680	79802.5	1.13482e+07	910610	240102	1.15071e+06	5.22562	1.13482e+07	2.17165e+06	35.5687	7.42157		32351.8	1.13482e+07	350.775
	5257500	616348	112500	41250	397980	100000	10082155	73961.8	1125	2062.5	19899	359.55	657.2	10657	27824	15589	4585	3680	79923.2	11350233	910772	240323	1.1511e+06	5.2575	11350233	2.15887e+06	35.3648	7.38339		32549.2	11350233	348.71
	5289375	616348	112500	41500	399749	100000	10082155	73961.8	1125	2075	19987.4	359.55	657.2	10657	27824	15589	4585	3680	80044	1.13523e+07	910934	240545	1.15148e+06	5.28937	1.13523e+07	2.14624e+06	35.1634	7.34567		32746.5	1.13523e+07	346.67
	5321250	616348	112500	41750	401518	100000	10082155	73961.8	1125	2087.5	20075.9	359.55	657.2	10657	27824	15589	4585	3680	80164.8	1.13543e+07	911096	240767	1.15186e+06	5.32125	1.13543e+07	2.13376e+06	34.9644	7.30839		32943.9	1.13543e+07	344.655
	5353125	616348	112500	42000	403286	100000	10082155	73961.8	1125	2100	20164.3	359.55	657.2	10657	27824	15589	4585	3680	80285.6	1.13563e+07	911258	240988	1.15225e+06	5.35313	1.13563e+07	2.12143e+06	34.7678	7.27157		33141.2	1.13563e+07	342.664
	5385000	616348	112500	42250	405055	100000	10082155	73961.8	1125	2112.5	20252.8	359.55	657.2	10657	27824	15589	4585	3680	80406.4	1.13583e+07	911420	241210	1.15263e+06	5.385	1.13583e+07	2.10925e+06	34.5735	7.23518		33338.5	1.13583e+07	340.696
	5416875	616348	112500	42500	406824	100000	10082155	73961.8	1125	2125	20341.2	359.55	657.2	10657	27824	15589	4585	3680	80527.2	11360327	911582	241432	1.15301e+06	5.41688	11360327	2.09721e+06	34.3815	7.19921		33535.9	11360327	338.751
	5448750	616348	135000	42750	426281	100000	10082155	73961.8	1350	2137.5	21314	405.45	752.6	10657	27824	16506	5502	3680	80648	1.14025e+07	914969	244738	1.15971e+06	5.44875	1.14025e+07	2.09269e+06	34.3788	7.25512		33733.2	1.14025e+07	338.021
	5480625	616348	135000	43000	428050	100000	10082155	73961.8	1350	2150	21402.5	405.45	752.6	10657	27824	16506	5502	3680	80768.8	1.14046e+07	915131	244960	1.16009e+06	5.48062	1.14046e+07	2.08089e+06	34.1902	7.21945		33930.5	1.14046e+07	336.115
	5512500	616348	135000	43250	429818	100000	10082155	73961.8	1350	2162.5	21490.9	405.45	752.6	10657	27824	16506	5502	3680	80889.6	1.14066e+07	915293	245182	1.16047e+06	5.5125	1.14066e+07	2.06922e+06	34.0037	7.18421		34127.9	1.14066e+07	334.23
	5544375	616348	135000	43500	431587	100000	10082155	73961.8	1350	2175	21579.4	405.45	752.6	10657	27824	16506	5502	3680	81010.4	1.14086e+07	915455	245404	1.16086e+06	5.54437	1.14086e+07	2.05769e+06	33.8194	7.14936		34325.2	1.14086e+07	332.368
	5576250	616348	135000	43750	433356	100000	10082155	73961.8	1350	2187.5	21667.8	405.45	752.6	10657	27824	16506	5502	3680	81131.1	11410609	915617	245625	1.16124e+06	5.57625	11410609	2.04629e+06	33.6372	7.11492		34522.6	11410609	330.526
	5608125	616348	135000	44000	435125	100000	10082155	73961.8	1350	2200	21756.2	405.45	752.6	10657	27824	16506	5502	3680	81251.9	1.14126e+07	915779	245847	1.16163e+06	5.60813	1.14126e+07	2.03502e+06	33.4571	7.08087		34719.9	1.14126e+07	328.706
	5640000	616348	135000	44250	436894	100000	10082155	73961.8	1350	2212.5	21844.7	405.45	752.6	10657	27824	16506	5502	3680	81372.7	1.14146e+07	915941	246069	1.16201e+06	5.64	1.14146e+07	2.02387e+06	33.279	7.0472		34917.2	1.14146e+07	326.906
	5671875	616348	135000	44500	438662	100000	10082155	73961.8	1350	2225	21933.1	405.45	752.6	10657	27824	16506	5502	3680	81493.5	1.14167e+07	916103	246290	1.16239e+06	5.67188	1.14167e+07	2.01286e+06	33.1029	7.01391		35114.6	1.14167e+07	325.126
	5703750	616348	135000	44750	440431	100000	10082155	73961.8	1350	2237.5	22021.6	405.45	752.6	10657	27824	16506	5502	3680	81614.3	1.14187e+07	916265	246512	1.16278e+06	5.70375	1.14187e+07	2.00196e+06	32.9287	6.98099		35311.9	1.14187e+07	323.366
	5735625	616348	135000	45000	442200	100000	10082155	73961.8	1350	2250	22110	405.45	752.6	10657	27824	16506	5502	3680	81735.1	11420703	916427	246734	1.16316e+06	5.73562	11420703	1.99119e+06	32.7565	6.94844		35509.3	11420703	321.626
	5767500	616348	135000	45250	443969	100000	10082155	73961.8	1350	2262.5	22198.4	405.45	752.6	10657	27824	17423	5502	3680	81855.9	1.14227e+07	916589	247873	1.16446e+06	5.7675	1.14227e+07	1.98053e+06	32.6119	6.94193		35706.6	1.14227e+07	319.905
	5799375	616348	135000	45500	445738	100000	10082155	73961.8	1350	2275	22286.9	405.45	752.6	10657	27824	17423	5502	3680	81976.7	1.14247e+07	916751	248094	1.16485e+06	5.79938	1.14247e+07	1.97e+06	32.4434	6.90995		35903.9	1.14247e+07	318.203
	5831250	616348	135000	45750	447506	100000	10082155	73961.8	1350	2287.5	22375.3	405.45	752.6	10657	27824	17423	5502	3680	82097.5	1.14268e+07	916913	248316	1.16523e+06	5.83125	1.14268e+07	1.95957e+06	32.2767	6.87832		36101.3	1.14268e+07	316.52
	5863125	616348	135000	46000	449275	100000	10082155	73961.8	1350	2300	22463.8	405.45	752.6	10657	27824	17423	5502	3680	82218.3	1.14288e+07	917075	248538	1.16561e+06	5.86313	1.14288e+07	1.94926e+06	32.1118	6.84703		36298.6	1.14288e+07	314.854
	5895000	616348	135000	46250	451044	100000	10082155	73961.8	1350	2312.5	22552.2	405.45	752.6	10657	27824	17423	5502	3680	82339	11430797	917237	248760	1.166e+06	5.895	11430797	1.93907e+06	31.9487	6.81609		36495.9	11430797	313.207
	5926875	616348	135000	46500	452813	100000	10082155	73961.8	1350	2325	22640.6	405.45	752.6	10657	27824	17423	5502	3680	82459.8	1.14328e+07	917399	248981	1.16638e+06	5.92687	1.14328e+07	1.92898e+06	31.7873	6.78547		36693.3	1.14328e+07	311.578
	5958750	616348	135000	46750	454582	100000	10082155	73961.8	1350	2337.5	22729.1	405.45	752.6	10657	27824	17423	5502	3680	82580.6	1.14348e+07	917561	249203	1.16676e+06	5.95875	1.14348e+07	1.919e+06	31.6277	6.75519		36890.6	1.14348e+07	309.966
	5990625	616348	135000	47000	456350	100000	10082155	73961.8	1350	2350	22817.5	405.45	752.6	10657	27824	17423	5502	3680	82701.4	1.14369e+07	917723	249425	1.16715e+06	5.99062	1.14369e+07	1.90913e+06	31.4697	6.72522		37088	1.14369e+07	308.371
	6022500	616348	135000	47250	458119	100000	10082155	73961.8	1350	2362.5	22906	405.45	752.6	10657	27824	17423	5502	3680	82822.2	1.14389e+07	917885	249646	1.16753e+06	6.0225	1.14389e+07	1.89936e+06	31.3134	6.69557		37285.3	1.14389e+07	306.793
	6054375	616348	135000	47500	459888	100000	10082155	73961.8	1350	2375	22994.4	405.45	752.6	10657	27824	17423	5502	3680	82943	11440891	918047	249868	1.16791e+06	6.05438	11440891	1.88969e+06	31.1588	6.66624		37482.6	11440891	305.232
	6086250	616348	135000	47750	461657	100000	10082155	73961.8	1350	2387.5	23082.8	405.45	752.6	10657	27824	18340	5502	3680	83063.8	1.14429e+07	918209	251007	1.16922e+06	6.08625	1.14429e+07	1.88012e+06	31.0302	6.66155		37680	1.14429e+07	303.687
	6118125	616348	135000	48000	463426	100000	10082155	73961.8	1350	2400	23171.3	405.45	752.6	10657	27824	18340	5502	3680	83184.6	1.14449e+07	918371	251229	1.1696e+06	6.11813	1.14449e+07	1.87066e+06	30.8786	6.6327		37877.3	1.14449e+07	302.158
	6150000	616348	135000	48250	465194	100000	10082155	73961.8	1350	2412.5	23259.7	405.45	752.6	10657	27824	18340	5502	3680	83305.4	1.14469e+07	918533	251450	1.16998e+06	6.15	1.14469e+07	1.86129e+06	30.7287	6.60414		38074.7	1.14469e+07	300.645
	6181875	616348	135000	48500	466963	100000	10082155	73961.8	1350	2425	23348.2	405.45	752.6	10657	27824	18340	5502	3680	83426.2	1.1449e+07	918695	251672	1.17037e+06	6.18187	1.1449e+07	1.85202e+06	30.5802	6.57588		38272	1.1449e+07	299.147
	6213750	616348	135000	48750	468732	100000	10082155	73961.8	1350	2437.5	23436.6	405.45	752.6	10657	27824	18340	5502	3680	83546.9	11450985	918857	251894	1.17075e+06	6.21375	11450985	1.84285e+06	30.4334	6.54791		38469.3	11450985	297.665
	6245625	616348	135000	49000	470501	100000	10082155	73961.8	1350	2450	23525	405.45	752.6	10657	27824	18340	5502	3680	83667.7	1.1453e+07	919019	252116	1.17113e+06	6.24563	1.1453e+07	1.83376e+06	30.288	6.52023		38666.7	1.1453e+07	296.198
	6277500	616348	135000	49250	472270	100000	10082155	73961.8	1350	2462.5	23613.5	405.45	752.6	10657	27824	18340	5502	3680	83788.5	1.1455e+07	919181	252337	1.17152e+06	6.2775	1.1455e+07	1.82477e+06	30.144	6.49283		38864	1.1455e+07	294.746
	6309375	616348	135000	49500	474038	100000	10082155	73961.8	1350	2475	23701.9	405.45	752.6	10657	27824	18340	5502	3680	83909.3	1.1457e+07	919343	252559	1.1719e+06	6.30938	1.1457e+07	1.81588e+06	30.0016	6.4657		39061.3	1.1457e+07	293.309
	6341250	616348	135000	49750	475807	100000	10082155	73961.8	1350	2487.5	23790.4	405.45	752.6	10657	27824	18340	5502	3680	84030.1	1.14591e+07	919505	252781	1.17229e+06	6.34125	1.14591e+07	1.80707e+06	29.8605	6.43885		39258.7	1.14591e+07	291.886
	6373125	616348	135000	50000	477576	100000	10082155	73961.8	1350	2500	23878.8	405.45	752.6	10657	27824	18340	5502	3680	84150.9	11461079	919667	253003	1.17267e+06	6.37312	11461079	1.79835e+06	29.7209	6.41227		39456	11461079	290.477
	6405000	616348	135000	50250	479345	100000	10082155	73961.8	1350	2512.5	23967.2	405.45	752.6	10657	27824	19257	5502	3680	84271.7	1.14631e+07	919829	254141	1.17397e+06	6.405	1.14631e+07	1.78971e+06	29.6058	6.40907		39653.4	1.14631e+07	289.083
	6436875	616348	135000	50500	481114	100000	10082155	73961.8	1350	2525	24055.7	405.45	752.6	10657	27824	19257	5502	3680	84392.5	1.14651e+07	919991	254363	1.17435e+06	6.43687	1.14651e+07	1.78116e+06	29.4688	6.3829		39850.7	1.14651e+07	287.702
	6468750	616348	135000	50750	482882	100000	10082155	73961.8	1350	2537.5	24144.1	405.45	752.6	10657	27824	19257	5502	3680	84513.3	1.14671e+07	920153	254585	1.17474e+06	6.46875	1.14671e+07	1.7727e+06	29.3332	6.35698		40048	1.14671e+07	286.335
	6500625	616348	135000	51000	484651	100000	10082155	73961.8	1350	2550	24232.6	405.45	752.6	10657	27824	19257	5502	3680	84634.1	1.14692e+07	920315	254806	1.17512e+06	6.50063	1.14692e+07	1.76432e+06	29.1989	6.33132		40245.4	1.14692e+07	284.981
	6532500	616348	157500	51250	504108	100000	10082155	73961.8	1575	2562.5	25205.4	451.35	848	10657	27824	19257	6419	3680	84754.8	11511361	923701	257196	1.1809e+06	6.5325	11511361	1.76217e+06	29.1993	6.35951		40442.7	11511361	284.634
	6564375	616348	157500	51500	505877	100000	10082155	73961.8	1575	2575	25293.8	451.35	848	10657	27824	19257	6419	3680	84875.6	1.15134e+07	923863	257418	1.18128e+06	6.56438	1.15134e+07	1.75392e+06	29.0669	6.33409		40640	1.15134e+07	283.301
	6596250	616348	157500	51750	507646	100000	10082155	73961.8	1575	2587.5	25382.3	451.35	848	10657	27824	19257	6419	3680	84996.4	1.15154e+07	924025	257639	1.18166e+06	6.59625	1.15154e+07	1.74575e+06	28.9359	6.30891		40837.4	1.15154e+07	281.982
	6628125	616348	157500	52000	509414	100000	10082155	73961.8	1575	2600	25470.7	451.35	848	10657	27824	19257	6419	3680	85117.2	1.15174e+07	924187	257861	1.18205e+06	6.62812	1.15174e+07	1.73766e+06	28.8061	6.28397		41034.7	1.15174e+07	280.675
	6660000	616348	157500	52250	511183	100000	10082155	73961.8	1575	2612.5	25559.2	451.35	848	10657	27824	19257	6419	3680	85238	1.15194e+07	924349	258083	1.18243e+06	6.66	1.15194e+07	1.72965e+06	28.6775	6.25927		41232.1	1.15194e+07	279.381
	6691875	616348	157500	52500	512952	100000	10082155	73961.8	1575	2625	25647.6	451.35	848	10657	27824	19257	6419	3680	85358.8	11521455	924511	258305	1.18282e+06	6.69187	11521455	1.72171e+06	28.5502	6.23481		41429.4	11521455	278.099
	6723750	616348	157500	52750	514721	100000	10082155	73961.8	1575	2637.5	25736	451.35	848	10657	27824	20174	6419	3680	85479.6	1.15235e+07	924673	259443	1.18412e+06	6.72375	1.15235e+07	1.71385e+06	28.4461	6.23261		41626.7	1.15235e+07	276.829
	6755625	616348	157500	53000	516490	100000	10082155	73961.8	1575	2650	25824.5	451.35	848	10657	27824	20174	6419	3680	85600.4	1.15255e+07	924835	259665	1.1845e+06	6.75563	1.15255e+07	1.70606e+06	28.321	6.2085		41824.1	1.15255e+07	275.571
	6787500	616348	157500	53250	518258	100000	10082155	73961.8	1575	2662.5	25912.9	451.35	848	10657	27824	20174	6419	3680	85721.2	1.15275e+07	924997	259887	1.18488e+06	6.7875	1.15275e+07	1.69834e+06	28.1971	6.18463		42021.4	1.15275e+07	274.325
	6819375	616348	157500	53500	520027	100000	10082155	73961.8	1575	2675	26001.4	451.35	848	10657	27824	20174	6419	3680	85842	1.15295e+07	925159	260108	1.18527e+06	6.81937	1.15295e+07	1.6907e+06	28.0744	6.16097		42218.8	1.15295e+07	273.09
	6851250	616348	157500	53750	521796	100000	10082155	73961.8	1575	2687.5	26089.8	451.35	848	10657	27824	20174	6419	3680	85962.7	11531549	925321	260330	1.18565e+06	6.85125	11531549	1.68313e+06	27.9529	6.13753		42416.1	11531549	271.867
	6883125	616348	157500	54000	523565	100000	10082155	73961.8	1575	2700	26178.2	451.35	848	10657	27824	20174	6419	3680	86083.5	1.15336e+07	925483	260552	1.18604e+06	6.88312	1.15336e+07	1.67563e+06	27.8324	6.11431		42613.4	1.15336e+07	270.656
	6915000	616348	157500	54250	525334	100000	10082155	73961.8	1575	2712.5	26266.7	451.35	848	10657	27824	20174	6419	3680	86204.3	1.15356e+07	925645	260774	1.18642e+06	6.915	1.15356e+07	1.6682e+06	27.7131	6.09131		42810.8	1.15356e+07	269.455
	6946875	616348	157500	54500	527102	100000	10082155	73961.8	1575	2725	26355.1	451.35	848	10657	27824	20174	6419	3680	86325.1	1.15376e+07	925807	260995	1.1868e+06	6.94688	1.15376e+07	1.66083e+06	27.5949	6.06852		43008.1	1.15376e+07	268.266
	6978750	616348	157500	54750	528871	100000	10082155	73961.8	1575	2737.5	26443.6	451.35	848	10657	27824	20174	6419	3680	86445.9	1.15396e+07	925969	261217	1.18719e+06	6.97875	1.15396e+07	1.65354e+06	27.4777	6.04593		43205.4	1.15396e+07	267.087
	7010625	616348	157500	55000	530640	100000	10082155	73961.8	1575	2750	26532	451.35	848	10657	27824	20174	6419	3680	86566.7	11541643	926131	261439	1.18757e+06	7.01063	11541643	1.64631e+06	27.3616	6.02355		43402.8	11541643	265.919
	7042500	616348	157500	55250	532409	100000	10082155	73961.8	1575	2762.5	26620.4	451.35	848	10657	27824	21091	6419	3680	86687.5	1.15437e+07	926293	262578	1.18887e+06	7.0425	1.15437e+07	1.63914e+06	27.2676	6.0224		43600.1	1.15437e+07	264.762
	7074375	616348	157500	55500	534178	100000	10082155	73961.8	1575	2775	26708.9	451.35	848	10657	27824	21091	6419	3680	86808.3	1.15457e+07	926455	262799	1.18925e+06	7.07437	1.15457e+07	1.63204e+06	27.1535	6.00033		43797.5	1.15457e+07	263.615
	7106250	616348	157500	55750	535946	100000	10082155	73961.8	1575	2787.5	26797.3	451.35	848	10657	27824	21091	6419	3680	86929.1	1.15477e+07	926617	263021	1.18964e+06	7.10625	1.15477e+07	1.62501e+06	27.0404	5.97846		43994.8	1.15477e+07	262.479
	7138125	616348	157500	56000	537715	100000	10082155	73961.8	1575	2800	26885.8	451.35	848	10657	27824	21091	6419	3680	87049.9	1.15497e+07	926779	263243	1.19002e+06	7.13812	1.15497e+07	1.61803e+06	26.9284	5.95678		44192.1	1.15497e+07	261.352
	7170000	616348	157500	56250	539484	100000	10082155	73961.8	1575	2812.5	26974.2	451.35	848	10657	27824	21091	6419	3680	87170.6	11551737	926941	263464	1.19041e+06	7.17	11551737	1.61112e+06	26.8173	5.93529		44389.5	11551737	260.236
	7201875	616348	157500	56500	541253	100000	10082155	73961.8	1575	2825	27062.6	451.35	848	10657	27824	21091	6419	3680	87291.4	1.15538e+07	927103	263686	1.19079e+06	7.20188	1.15538e+07	1.60427e+06	26.7072	5.914		44586.8	1.15538e+07	259.129
	7233750	616348	157500	56750	543022	100000	10082155	73961.8	1575	2837.5	27151.1	451.35	848	10657	27824	21091	6419	3680	87412.2	1.15558e+07	927265	263908	1.19117e+06	7.23375	1.15558e+07	1.59748e+06	26.5981	5.89289		44784.1	1.15558e+07	258.033
	7265625	616348	157500	57000	544790	100000	10082155	73961.8	1575	2850	27239.5	451.35	848	10657	27824	21091	6419	3680	87533	1.15578e+07	927427	264130	1.19156e+06	7.26562	1.15578e+07	1.59075e+06	26.4899	5.87196		44981.5	1.15578e+07	256.946
	7297500	616348	157500	57250	546559	100000	10082155	73961.8	1575	2862.5	27328	451.35	848	10657	27824	21091	6419	3680	87653.8	1.15598e+07	927589	264351	1.19194e+06	7.2975	1.15598e+07	1.58408e+06	26.3827	5.85122		45178.8	1.15598e+07	255.868
	7329375	616348	157500	57500	548328	100000	10082155	73961.8	1575	2875	27416.4	451.35	848	10657	27824	21091	6419	3680	87774.6	11561831	927751	264573	1.19232e+06	7.32937	11561831	1.57746e+06	26.2764	5.83066		45376.2	11561831	254.8
	7361250	616348	157500	57750	550097	100000	10082155	73961.8	1575	2887.5	27504.8	451.35	848	10657	27824	22008	6419	3680	87895.4	1.15638e+07	927913	265712	1.19363e+06	7.36125	1.15638e+07	1.57091e+06	26.1912	5.8304		45573.5	1.15638e+07	253.741
	7393125	616348	157500	58000	551866	100000	10082155	73961.8	1575	2900	27593.3	451.35	848	10657	27824	22008	6419	3680	88016.2	1.15659e+07	928075	265934	1.19401e+06	7.39313	1.15659e+07	1.56441e+06	26.0867	5.81011		45770.8	1.15659e+07	252.691
	7425000	616348	157500	58250	553634	100000	10082155	73961.8	1575	2912.5	27681.7	451.35	848	10657	27824	22008	6419	3680	88137	1.15679e+07	928237	266155	1.19439e+06	7.425	1.15679e+07	1.55796e+06	25.983	5.78999		45968.2	1.15679e+07	251.65
	7456875	616348	157500	58500	555403	100000	10082155	73961.8	1575	2925	27770.2	451.35	848	10657	27824	22008	6419	3680	88257.8	1.15699e+07	928399	266377	1.19478e+06	7.45688	1.15699e+07	1.55158e+06	25.8803	5.77004		46165.5	1.15699e+07	250.618
	7488750	616348	157500	58750	557172	100000	10082155	73961.8	1575	2937.5	27858.6	451.35	848	10657	27824	22008	6419	3680	88378.5	11571925	928561	266599	1.19516e+06	7.48875	11571925	1.54524e+06	25.7784	5.75027		46362.9	11571925	249.595
	7520625	616348	157500	59000	558941	100000	10082155	73961.8	1575	2950	27947	451.35	848	10657	27824	22008	6419	3680	88499.3	1.15739e+07	928723	266820	1.19554e+06	7.52062	1.15739e+07	1.53896e+06	25.6774	5.73066		46560.2	1.15739e+07	248.58
	7552500	616348	157500	59250	560710	100000	10082155	73961.8	1575	2962.5	28035.5	451.35	848	10657	27824	22008	6419	3680	88620.1	1.1576e+07	928885	267042	1.19593e+06	7.5525	1.1576e+07	1.53273e+06	25.5772	5.71121		46757.5	1.1576e+07	247.574
	7584375	616348	157500	59500	562478	100000	10082155	73961.8	1575	2975	28123.9	451.35	848	10657	27824	22008	6419	3680	88740.9	1.1578e+07	929047	267264	1.19631e+06	7.58437	1.1578e+07	1.52656e+06	25.4779	5.69193		46954.9	1.1578e+07	246.577
	7616250	616348	180000	59750	581935	100000	10082155	73961.8	1800	2987.5	29096.8	497.25	943.4	10657	27824	22008	7336	3680	88861.7	1.16202e+07	932434	269653	1.20209e+06	7.61625	1.16202e+07	1.52571e+06	25.4938	5.71879		47152.2	1.16202e+07	246.44
	7648125	616348	180000	60000	583704	100000	10082155	73961.8	1800	3000	29185.2	497.25	943.4	10657	27824	22008	7336	3680	88982.5	11622207	932596	269875	1.20247e+06	7.64813	11622207	1.51962e+06	25.3956	5.69963		47349.5	11622207	245.456
	7680000	616348	180000	60250	585473	100000	10082155	73961.8	1800	3012.5	29273.6	497.25	943.4	10657	27824	22925	7336	3680	89103.3	1.16242e+07	932758	271014	1.20377e+06	7.68	1.16242e+07	1.51357e+06	25.3176	5.69993		47546.9	1.16242e+07	244.479
	7711875	616348	180000	60500	587242	100000	10082155	73961.8	1800	3025	29362.1	497.25	943.4	10657	27824	22925	7336	3680	89224.1	1.16262e+07	932920	271236	1.20416e+06	7.71188	1.16262e+07	1.50758e+06	25.221	5.68101		47744.2	1.16262e+07	243.511
	7743750	616348	180000	60750	589010	100000	10082155	73961.8	1800	3037.5	29450.5	497.25	943.4	10657	27824	22925	7336	3680	89344.9	1.16283e+07	933082	271457	1.20454e+06	7.74375	1.16283e+07	1.50163e+06	25.1252	5.66225		47941.6	1.16283e+07	242.551
	7775625	616348	180000	61000	590779	100000	10082155	73961.8	1800	3050	29539	497.25	943.4	10657	27824	22925	7336	3680	89465.7	1.16303e+07	933244	271679	1.20492e+06	7.77562	1.16303e+07	1.49574e+06	25.0301	5.64365		48138.9	1.16303e+07	241.598
	7807500	616348	180000	61250	592548	100000	10082155	73961.8	1800	3062.5	29627.4	497.25	943.4	10657	27824	22925	7336	3680	89586.4	11632301	933406	271901	1.20531e+06	7.8075	11632301	1.48989e+06	24.9359	5.6252		48336.2	11632301	240.654
	7839375	616348	180000	61500	594317	100000	10082155	73961.8	1800	3075	29715.8	497.25	943.4	10657	27824	22925	7336	3680	89707.2	1.16343e+07	933568	272122	1.20569e+06	7.83938	1.16343e+07	1.48409e+06	24.8424	5.60689		48533.6	1.16343e+07	239.717
	7871250	616348	180000	61750	596086	100000	10082155	73961.8	1800	3087.5	29804.3	497.25	943.4	10657	27824	22925	7336	3680	89828	1.16363e+07	933730	272344	1.20607e+06	7.87125	1.16363e+07	1.47833e+06	24.7497	5.58874		48730.9	1.16363e+07	238.788
	7903125	616348	180000	62000	597854	100000	10082155	73961.8	1800	3100	29892.7	497.25	943.4	10657	27824	22925	7336	3680	89948.8	1.16384e+07	933892	272566	1.20646e+06	7.90313	1.16384e+07	1.47263e+06	24.6577	5.57073		48928.2	1.16384e+07	237.866
	7935000	616348	180000	62250	599623	100000	10082155	73961.8	1800	3112.5	29981.2	497.25	943.4	10657	27824	22925	7336	3680	90069.6	1.16404e+07	934054	272788	1.20684e+06	7.935	1.16404e+07	1.46697e+06	24.5665	5.55286		49125.6	1.16404e+07	236.951
	7966875	616348	180000	62500	601392	100000	10082155	73961.8	1800	3125	30069.6	497.25	943.4	10657	27824	22925	7336	3680	90190.4	11642395	934216	273009	1.20723e+06	7.96687	11642395	1.46135e+06	24.4759	5.53514		49322.9	11642395	236.044
	7998750	616348	180000	62750	603161	100000	10082155	73961.8	1800	3137.5	30158	497.25	943.4	10657	27824	23842	7336	3680	90311.2	1.16444e+07	934378	274148	1.20853e+06	7.99875	1.16444e+07	1.45578e+06	24.4047	5.53608		49520.3	1.16444e+07	235.144
	8030625	616348	180000	63000	604930	100000	10082155	73961.8	1800	3150	30246.5	497.25	943.4	10657	27824	23842	7336	3680	90432	1.16464e+07	934540	274370	1.20891e+06	8.03063	1.16464e+07	1.45025e+06	24.3155	5.51857		49717.6	1.16464e+07	234.252
	8062500	616348	180000	63250	606698	100000	10082155	73961.8	1800	3162.5	30334.9	497.25	943.4	10657	27824	23842	7336	3680	90552.8	1.16485e+07	934702	274592	1.20929e+06	8.0625	1.16485e+07	1.44477e+06	24.2271	5.50119		49914.9	1.16485e+07	233.366
	8094375	616348	180000	63500	608467	100000	10082155	73961.8	1800	3175	30423.4	497.25	943.4	10657	27824	23842	7336	3680	90673.5	1.16505e+07	934864	274813	1.20968e+06	8.09437	1.16505e+07	1.43933e+06	24.1393	5.48395		50112.3	1.16505e+07	232.487
	8126250	616348	180000	63750	610236	100000	10082155	73961.8	1800	3187.5	30511.8	497.25	943.4	10657	27824	23842	7336	3680	90794.3	11652489	935026	275035	1.21006e+06	8.12625	11652489	1.43393e+06	24.0523	5.46685		50309.6	11652489	231.616
	8158125	616348	180000	64000	612005	100000	10082155	73961.8	1800	3200	30600.2	497.25	943.4	10657	27824	23842	7336	3680	90915.1	1.16545e+07	935188	275257	1.21044e+06	8.15813	1.16545e+07	1.42858e+06	23.9659	5.44988		50507	1.16545e+07	230.751
	8190000	616348	180000	64250	613774	100000	10082155	73961.8	1800	3212.5	30688.7	497.25	943.4	10657	27824	23842	7336	3680	91035.9	1.16565e+07	935350	275479	1.21083e+06	8.19	1.16565e+07	1.42326e+06	23.8802	5.43304		50704.3	1.16565e+07	229.892
	8221875	616348	180000	64500	615542	100000	10082155	73961.8	1800	3225	30777.1	497.25	943.4	10657	27824	23842	7336	3680	91156.7	1.16585e+07	935512	275700	1.21121e+06	8.22188	1.16585e+07	1.41799e+06	23.7952	5.41633		50901.6	1.16585e+07	229.041
	8253750	616348	180000	64750	617311	100000	10082155	73961.8	1800	3237.5	30865.6	497.25	943.4	10657	27824	23842	7336	3680	91277.5	1.16606e+07	935674	275922	1.2116e+06	8.25375	1.16606e+07	1.41276e+06	23.7108	5.39976		51099	1.16606e+07	228.196
	8285625	616348	180000	65000	619080	100000	10082155	73961.8	1800	3250	30954	497.25	943.4	10657	27824	23842	7336	3680	91398.3	11662583	935836	276144	1.21198e+06	8.28562	11662583	1.40757e+06	23.627	5.38331		51296.3	11662583	227.357
	8317500	616348	180000	65250	620849	100000	10082155	73961.8	1800	3262.5	31042.4	497.25	943.4	10657	27824	24759	7336	3680	91519.1	1.16646e+07	935998	277282	1.21328e+06	8.3175	1.16646e+07	1.40242e+06	23.5617	5.38479		51493.6	1.16646e+07	226.525
	8349375	616348	180000	65500	622618	100000	10082155	73961.8	1800	3275	31130.9	497.25	943.4	10657	27824	24759	7336	3680	91639.9	1.16666e+07	936160	277504	1.21366e+06	8.34938	1.16666e+07	1.3973e+06	23.4792	5.36852		51691	1.16666e+07	225.699
	8381250	616348	180000	65750	624386	100000	10082155	73961.8	1800	3287.5	31219.3	497.25	943.4	10657	27824	24759	7336	3680	91760.7	1.16686e+07	936322	277726	1.21405e+06	8.38125	1.16686e+07	1.39223e+06	23.3973	5.35238		51888.3	1.16686e+07	224.88
	8413125	616348	180000	66000	626155	100000	10082155	73961.8	1800	3300	31307.8	497.25	943.4	10657	27824	24759	7336	3680	91881.4	1.16707e+07	936484	277948	1.21443e+06	8.41313	1.16707e+07	1.3872e+06	23.316	5.33636		52085.7	1.16707e+07	224.067
	8445000	616348	180000	66250	627924	100000	10082155	73961.8	1800	3312.5	31396.2	497.25	943.4	10657	27824	24759	7336	3680	92002.2	11672677	936646	278169	1.21482e+06	8.445	11672677	1.3822e+06	23.2354	5.32046		52283	11672677	223.26
	8476875	616348	180000	66500	629693	100000	10082155	73961.8	1800	3325	31484.6	497.25	943.4	10657	27824	24759	7336	3680	92123	1.16747e+07	936808	278391	1.2152e+06	8.47687	1.16747e+07	1.37724e+06	23.1553	5.30467		52480.3	1.16747e+07	222.458
	8508750	616348	180000	66750	631462	100000	10082155	73961.8	1800	3337.5	31573.1	497.25	943.4	10657	27824	24759	7336	3680	92243.8	1.16767e+07	936970	278613	1.21558e+06	8.50875	1.16767e+07	1.37232e+06	23.0759	5.28901		52677.7	1.16767e+07	221.663
	8540625	616348	180000	67000	633230	100000	10082155	73961.8	1800	3350	31661.5	497.25	943.4	10657	27824	24759	7336	3680	92364.6	1.16787e+07	937132	278835	1.21597e+06	8.54063	1.16787e+07	1.36743e+06	22.997	5.27347		52875	1.16787e+07	220.874
	8572500	616348	180000	67250	634999	100000	10082155	73961.8	1800	3362.5	31750	497.25	943.4	10657	27824	24759	7336	3680	92485.4	1.16808e+07	937294	279056	1.21635e+06	8.5725	1.16808e+07	1.36258e+06	22.9187	5.25804		53072.3	1.16808e+07	220.091
	8604375	616348	180000	67500	636768	100000	10082155	73961.8	1800	3375	31838.4	497.25	943.4	10657	27824	24759	7336	3680	92606.2	11682771	937456	279278	1.21673e+06	8.60437	11682771	1.35777e+06	22.841	5.24272		53269.7	11682771	219.314
	8636250	616348	180000	67750	638537	100000	10082155	73961.8	1800	3387.5	31926.8	497.25	943.4	10657	27824	25676	7336	3680	92727	1.16848e+07	937618	280417	1.21803e+06	8.63625	1.16848e+07	1.35299e+06	22.781	5.24467		53467	1.16848e+07	218.542
	8668125	616348	202500	68000	657994	100000	10082155	73961.8	2025	3400	32899.7	543.15	1038.8	10657	27824	25676	8253	3680	92847.8	1.1727e+07	941005	282806	1.22381e+06	8.66812	1.1727e+07	1.35289e+06	22.8049	5.26991		53664.4	1.1727e+07	218.525
	8700000	616348	202500	68250	659762	100000	10082155	73961.8	2025	3412.5	32988.1	543.15	1038.8	10657	27824	25676	8253	3680	92968.6	1.1729e+07	941167	283028	1.22419e+06	8.7	1.1729e+07	1.34816e+06	22.7285	5.25472		53861.7	1.1729e+07	217.762
	8731875	616348	202500	68500	661531	100000	10082155	73961.8	2025	3425	33076.6	543.15	1038.8	10657	27824	25676	8253	3680	93089.3	1.1731e+07	941329	283250	1.22458e+06	8.73188	1.1731e+07	1.34347e+06	22.6526	5.23963		54059	1.1731e+07	217.004
	8763750	616348	202500	68750	663300	100000	10082155	73961.8	2025	3437.5	33165	543.15	1038.8	10657	27824	25676	8253	3680	93210.1	11733053	941491	283471	1.22496e+06	8.76375	11733053	1.33882e+06	22.5773	5.22466		54256.4	11733053	216.252
	8795625	616348	202500	69000	665069	100000	10082155	73961.8	2025	3450	33253.4	543.15	1038.8	10657	27824	25676	8253	3680	93330.9	1.17351e+07	941653	283693	1.22535e+06	8.79562	1.17351e+07	1.33419e+06	22.5025	5.2098		54453.7	1.17351e+07	215.505
	8827500	616348	202500	69250	666838	100000	10082155	73961.8	2025	3462.5	33341.9	543.15	1038.8	10657	27824	25676	8253	3680	93451.7	1.17371e+07	941815	283915	1.22573e+06	8.8275	1.17371e+07	1.32961e+06	22.4283	5.19505		54651.1	1.17371e+07	214.764
	8859375	616348	202500	69500	668606	100000	10082155	73961.8	2025	3475	33430.3	543.15	1038.8	10657	27824	25676	8253	3680	93572.5	1.17391e+07	941977	284137	1.22611e+06	8.85938	1.17391e+07	1.32505e+06	22.3546	5.1804		54848.4	1.17391e+07	214.028
	8891250	616348	202500	69750	670375	100000	10082155	73961.8	2025	3487.5	33518.8	543.15	1038.8	10657	27824	25676	8253	3680	93693.3	1.17411e+07	942139	284358	1.2265e+06	8.89125	1.17411e+07	1.32053e+06	22.2814	5.16586		55045.7	1.17411e+07	213.298
	8923125	616348	202500	70000	672144	100000	10082155	73961.8	2025	3500	33607.2	543.15	1038.8	10657	27824	25676	8253	3680	93814.1	11743147	942300	284580	1.22688e+06	8.92313	11743147	1.31604e+06	22.2088	5.15142		55243.1	11743147	212.572
	8955000	616348	202500	70250	673913	100000	10082155	73961.8	2025	3512.5	33695.6	543.15	1038.8	10657	27824	26593	8253	3680	93934.9	1.17452e+07	942462	285719	1.22818e+06	8.955	1.17452e+07	1.31158e+06	22.1532	5.15362		55440.4	1.17452e+07	211.852
	8986875	616348	202500	70500	675682	100000	10082155	73961.8	2025	3525	33784.1	543.15	1038.8	10657	27824	26593	8253	3680	94055.7	1.17472e+07	942624	285940	1.22856e+06	8.98687	1.17472e+07	1.30715e+06	22.0815	5.13933		55637.7	1.17472e+07	211.137
	9018750	616348	202500	70750	677450	100000	10082155	73961.8	2025	3537.5	33872.5	543.15	1038.8	10657	27824	26593	8253	3680	94176.5	1.17492e+07	942786	286162	1.22895e+06	9.01875	1.17492e+07	1.30275e+06	22.0103	5.12513		55835.1	1.17492e+07	210.427
	9050625	616348	202500	71000	679219	100000	10082155	73961.8	2025	3550	33961	543.15	1038.8	10657	27824	26593	8253	3680	94297.2	1.17512e+07	942948	286384	1.22933e+06	9.05063	1.17512e+07	1.29839e+06	21.9397	5.11104		56032.4	1.17512e+07	209.722
	9082500	616348	202500	71250	680988	100000	10082155	73961.8	2025	3562.5	34049.4	543.15	1038.8	10657	27824	26593	8253	3680	94418	11753241	943110	286606	1.22972e+06	9.0825	11753241	1.29405e+06	21.8695	5.09705		56229.8	11753241	209.022
	9114375	616348	202500	71500	682757	100000	10082155	73961.8	2025	3575	34137.8	543.15	1038.8	10657	27824	26593	8253	3680	94538.8	1.17553e+07	943272	286827	1.2301e+06	9.11438	1.17553e+07	1.28975e+06	21.7998	5.08315		56427.1	1.17553e+07	208.327
	9146250	616348	202500	71750	684526	100000	10082155	73961.8	2025	3587.5	34226.3	543.15	1038.8	10657	27824	26593	8253	3680	94659.6	1.17573e+07	943434	287049	1.23048e+06	9.14625	1.17573e+07	1.28548e+06	21.7306	5.06935		56624.4	1.17573e+07	207.636
	9178125	616348	202500	72000	686294	100000	10082155	73961.8	2025	3600	34314.7	543.15	1038.8	10657	27824	26593	8253	3680	94780.4	1.17593e+07	943596	287271	1.23087e+06	9.17812	1.17593e+07	1.28123e+06	21.6619	5.05565		56821.8	1.17593e+07	206.951
	9210000	616348	202500	72250	688063	100000	10082155	73961.8	2025	3612.5	34403.2	543.15	1038.8	10657	27824	26593	8253	3680	94901.2	1.17613e+07	943758	287493	1.23125e+06	9.21	1.17613e+07	1.27702e+06	21.5937	5.04204		57019.1	1.17613e+07	206.27
	9241875	924522	202500	72500	707520	100000	10082155	110943	2025	3625	35376	543.15	1038.8	10657	27824	26593	8253	5520	95022	12089197	970068	327420	1.29749e+06	9.24188	12089197	1.30809e+06	22.6768	5.72247		57216.4	12089197	211.289
	9273750	924522	202500	72750	709289	100000	10082155	110943	2025	3637.5	35464.4	543.15	1038.8	10657	27824	27510	8253	5520	95142.8	1.20912e+07	970230	328558	1.29879e+06	9.27375	1.20912e+07	1.30381e+06	22.6215	5.72264		57413.8	1.20912e+07	210.598
	9305625	924522	202500	73000	711058	100000	10082155	110943	2025	3650	35552.9	543.15	1038.8	10657	27824	27510	8253	5520	95263.6	1.20932e+07	970392	328780	1.29917e+06	9.30562	1.20932e+07	1.29956e+06	22.5507	5.70688		57611.1	1.20932e+07	209.911
	9337500	924522	202500	73250	712826	100000	10082155	110943	2025	3662.5	35641.3	543.15	1038.8	10657	27824	27510	8253	5520	95384.4	1.20953e+07	970554	329002	1.29956e+06	9.3375	1.20953e+07	1.29534e+06	22.4804	5.69124		57808.5	1.20953e+07	209.23
	9369375	924522	202500	73500	714595	100000	10082155	110943	2025	3675	35729.8	543.15	1038.8	10657	27824	27510	8253	5520	95505.1	1.20973e+07	970716	329223	1.29994e+06	9.36937	1.20973e+07	1.29115e+06	22.4105	5.6757		58005.8	1.20973e+07	208.553
	9401250	924522	202500	73750	716364	100000	10082155	110943	2025	3687.5	35818.2	543.15	1038.8	10657	27824	27510	8253	5520	95625.9	12099291	970878	329445	1.30032e+06	9.40125	12099291	1.28699e+06	22.3411	5.66027		58203.1	12099291	207.88
	9433125	924522	202500	74000	718133	100000	10082155	110943	2025	3700	35906.6	543.15	1038.8	10657	27824	27510	8253	5520	95746.7	1.21013e+07	971040	329667	1.30071e+06	9.43313	1.21013e+07	1.28285e+06	22.2722	5.64494		58400.5	1.21013e+07	207.213
	9465000	924522	202500	74250	719902	100000	10082155	110943	2025	3712.5	35995.1	543.15	1038.8	10657	27824	27510	8253	5520	95867.5	1.21033e+07	971202	329889	1.30109e+06	9.465	1.21033e+07	1.27875e+06	22.2037	5.62971		58597.8	1.21033e+07	206.549
	9496875	924522	202500	74500	721670	100000	10082155	110943	2025	3725	36083.5	543.15	1038.8	10657	27824	27510	8253	5520	95988.3	1.21053e+07	971364	330110	1.30147e+06	9.49687	1.21053e+07	1.27467e+06	22.1358	5.61459		58795.2	1.21053e+07	205.89
	9528750	924522	202500	74750	723439	100000	10082155	110943	2025	3737.5	36172	543.15	1038.8	10657	27824	27510	8253	5520	96109.1	1.21074e+07	971526	330332	1.30186e+06	9.52875	1.21074e+07	1.27061e+06	22.0682	5.59956		58992.5	1.21074e+07	205.236
	9560625	924522	202500	75000	725208	100000	10082155	110943	2025	3750	36260.4	543.15	1038.8	10657	27824	27510	8253	5520	96229.9	12109385	971688	330554	1.30224e+06	9.56062	12109385	1.26659e+06	22.0011	5.58464		59189.8	12109385	204.586
	9592500	924522	202500	75250	726977	100000	10082155	110943	2025	3762.5	36348.8	543.15	1038.8	10657	27824	28427	8253	5520	96350.7	1.21114e+07	971850	331693	1.30354e+06	9.5925	1.21114e+07	1.26259e+06	21.9499	5.58526		59387.2	1.21114e+07	203.94
	9624375	924522	202500	75500	728746	100000	10082155	110943	2025	3775	36437.3	543.15	1038.8	10657	27824	28427	8253	5520	96471.5	1.21134e+07	972012	331914	1.30393e+06	9.62438	1.21134e+07	1.25862e+06	21.8837	5.57048		59584.5	1.21134e+07	203.298
	9656250	924522	202500	75750	730514	100000	10082155	110943	2025	3787.5	36525.7	543.15	1038.8	10657	27824	28427	8253	5520	96592.3	1.21154e+07	972174	332136	1.30431e+06	9.65625	1.21154e+07	1.25467e+06	21.8178	5.5558		59781.8	1.21154e+07	202.661
	9688125	924522	202500	76000	732283	100000	10082155	110943	2025	3800	36614.2	543.15	1038.8	10657	27824	28427	8253	5520	96713	1.21175e+07	972336	332358	1.30469e+06	9.68812	1.21175e+07	1.25075e+06	21.7525	5.54122		59979.2	1.21175e+07	202.028
	9720000	924522	202500	76250	734052	100000	10082155	110943	2025	3812.5	36702.6	543.15	1038.8	10657	27824	28427	8253	5520	96833.8	12119479	972498	332580	1.30508e+06	9.72	12119479	1.24686e+06	21.6875	5.52673		60176.5	12119479	201.399
	9751875	924522	225000	76500	753509	100000	10082155	110943	2250	3825	37675.4	589.05	1134.2	10657	27824	28427	9170	5520	96954.6	1.21617e+07	975885	334969	1.31085e+06	9.75188	1.21617e+07	1.24711e+06	21.7123	5.54825		60373.9	1.21617e+07	201.44
	9783750	924522	225000	76750	755278	100000	10082155	110943	2250	3837.5	37763.9	589.05	1134.2	10657	27824	28427	9170	5520	97075.4	1.21637e+07	976047	335191	1.31124e+06	9.78375	1.21637e+07	1.24326e+06	21.6479	5.53383		60571.2	1.21637e+07	200.817
	9815625	924522	225000	77000	757046	100000	10082155	110943	2250	3850	37852.3	589.05	1134.2	10657	27824	28427	9170	5520	97196.2	1.21657e+07	976209	335412	1.31162e+06	9.81563	1.21657e+07	1.23942e+06	21.5839	5.51951		60768.5	1.21657e+07	200.198
	9847500	924522	225000	77250	758815	100000	10082155	110943	2250	3862.5	37940.8	589.05	1134.2	10657	27824	28427	9170	5520	97317	1.21677e+07	976371	335634	1.31201e+06	9.8475	1.21677e+07	1.23562e+06	21.5203	5.50528		60965.9	1.21677e+07	199.583
	9879375	924522	225000	77500	760584	100000	10082155	110943	2250	3875	38029.2	589.05	1134.2	10657	27824	28427	9170	5520	97437.8	12169761	976533	335856	1.31239e+06	9.87937	12169761	1.23184e+06	21.4572	5.49114		61163.2	12169761	198.972
	9911250	924522	225000	77750	762353	100000	10082155	110943	2250	3887.5	38117.6	589.05	1134.2	10657	27824	29344	9170	5520	97558.6	1.21718e+07	976695	336995	1.31369e+06	9.91125	1.21718e+07	1.22808e+06	21.4094	5.49204		61360.5	1.21718e+07	198.365
	9943125	924522	225000	78000	764122	100000	10082155	110943	2250	3900	38206.1	589.05	1134.2	10657	27824	29344	9170	5520	97679.4	1.21738e+07	976857	337216	1.31407e+06	9.94313	1.21738e+07	1.22434e+06	21.347	5.47804		61557.9	1.21738e+07	197.762
	9975000	924522	225000	78250	765890	100000	10082155	110943	2250	3912.5	38294.5	589.05	1134.2	10657	27824	29344	9170	5520	97800.2	1.21758e+07	977019	337438	1.31446e+06	9.975	1.21758e+07	1.22063e+06	21.285	5.46412		61755.2	1.21758e+07	197.163
	10006875	924522	225000	78500	767659	100000	10082155	110943	2250	3925	38383	589.05	1134.2	10657	27824	29344	9170	5520	97920.9	1.21778e+07	977181	337660	1.31484e+06	10.0069	1.21778e+07	1.21695e+06	21.2233	5.4503		61952.6	1.21778e+07	196.567
	10038750	924522	225000	78750	769428	100000	10082155	110943	2250	3937.5	38471.4	589.05	1134.2	10657	27824	29344	9170	5520	98041.7	12179855	977343	337882	1.31522e+06	10.0388	12179855	1.21328e+06	21.1621	5.43656		62149.9	12179855	195.975
	10070625	924522	225000	79000	771197	100000	10082155	110943	2250	3950	38559.8	589.05	1134.2	10657	27824	29344	9170	5520	98162.5	1.21819e+07	977505	338103	1.31561e+06	10.0706	1.21819e+07	1.20964e+06	21.1013	5.42291		62347.2	1.21819e+07	195.388
	10102500	924522	225000	79250	772966	100000	10082155	110943	2250	3962.5	38648.3	589.05	1134.2	10657	27824	29344	9170	5520	98283.3	1.21839e+07	977667	338325	1.31599e+06	10.1025	1.21839e+07	1.20603e+06	21.0409	5.40934		62544.6	1.21839e+07	194.803
	10134375	924522	225000	79500	774734	100000	10082155	110943	2250	3975	38736.7	589.05	1134.2	10657	27824	29344	9170	5520	98404.1	1.21859e+07	977829	338547	1.31638e+06	10.1344	1.21859e+07	1.20243e+06	20.9808	5.39586		62741.9	1.21859e+07	194.223
	10166250	924522	225000	79750	776503	100000	10082155	110943	2250	3987.5	38825.2	589.05	1134.2	10657	27824	29344	9170	5520	98524.9	1.21879e+07	977991	338768	1.31676e+06	10.1662	1.21879e+07	1.19886e+06	20.9211	5.38247		62939.3	1.21879e+07	193.646
	10198125	924522	225000	80000	778272	100000	10082155	110943	2250	4000	38913.6	589.05	1134.2	10657	27824	29344	9170	5520	98645.7	12189949	978153	338990	1.31714e+06	10.1981	12189949	1.19531e+06	20.8618	5.36916		63136.6	12189949	193.073
	10230000	924522	225000	80250	780041	100000	10082155	110943	2250	4012.5	39002	589.05	1134.2	10657	27824	30261	9170	5520	98766.5	1.2192e+07	978315	340129	1.31844e+06	10.23	1.2192e+07	1.19179e+06	20.8173	5.37041		63333.9	1.2192e+07	192.503
	10261875	924522	225000	80500	781810	100000	10082155	110943	2250	4025	39090.5	589.05	1134.2	10657	27824	30261	9170	5520	98887.3	1.2194e+07	978477	340351	1.31883e+06	10.2619	1.2194e+07	1.18828e+06	20.7587	5.35721		63531.3	1.2194e+07	191.937
	10293750	924522	225000	80750	783578	100000	10082155	110943	2250	4037.5	39178.9	589.05	1134.2	10657	27824	30261	9170	5520	99008.1	1.2196e+07	978639	340572	1.31921e+06	10.2937	1.2196e+07	1.1848e+06	20.7005	5.34411		63728.6	1.2196e+07	191.374
	10325625	924522	225000	81000	785347	100000	10082155	110943	2250	4050	39267.4	589.05	1134.2	10657	27824	30261	9170	5520	99128.8	1.2198e+07	978801	340794	1.3196e+06	10.3256	1.2198e+07	1.18134e+06	20.6426	5.33108		63925.9	1.2198e+07	190.815
	10357500	924522	225000	81250	787116	100000	10082155	110943	2250	4062.5	39355.8	589.05	1134.2	10657	27824	30261	9170	5520	99249.6	12200043	978963	341016	1.31998e+06	10.3575	12200043	1.17789e+06	20.585	5.31813		64123.3	12200043	190.259
	10389375	924522	225000	81500	788885	100000	10082155	110943	2250	4075	39444.2	589.05	1134.2	10657	27824	30261	9170	5520	99370.4	1.22021e+07	979125	341238	1.32036e+06	10.3894	1.22021e+07	1.17448e+06	20.5278	5.30526		64320.6	1.22021e+07	189.707
	10421250	924522	225000	81750	790654	100000	10082155	110943	2250	4087.5	39532.7	589.05	1134.2	10657	27824	30261	9170	5520	99491.2	1.22041e+07	979287	341459	1.32075e+06	10.4213	1.22041e+07	1.17108e+06	20.471	5.29247		64518	1.22041e+07	189.158
	10453125	924522	225000	82000	792422	100000	10082155	110943	2250	4100	39621.1	589.05	1134.2	10657	27824	30261	9170	5520	99612	1.22061e+07	979449	341681	1.32113e+06	10.4531	1.22061e+07	1.1677e+06	20.4145	5.27976		64715.3	1.22061e+07	188.612
	10485000	924522	225000	82250	794191	100000	10082155	110943	2250	4112.5	39709.6	589.05	1134.2	10657	27824	30261	9170	5520	99732.8	1.22081e+07	979611	341903	1.32151e+06	10.485	1.22081e+07	1.16434e+06	20.3583	5.26712		64912.6	1.22081e+07	188.07
	10516875	924522	225000	82500	795960	100000	10082155	110943	2250	4125	39798	589.05	1134.2	10657	27824	30261	9170	5520	99853.6	12210137	979773	342124	1.3219e+06	10.5169	12210137	1.161e+06	20.3025	5.25456		65110	12210137	187.531
	10548750	924522	225000	82750	797729	100000	10082155	110943	2250	4137.5	39886.4	589.05	1134.2	10657	27824	31178	9170	5520	99974.4	1.22122e+07	979935	343263	1.3232e+06	10.5488	1.22122e+07	1.15769e+06	20.2611	5.25612		65307.3	1.22122e+07	186.995
	10580625	924522	225000	83000	799498	100000	10082155	110943	2250	4150	39974.9	589.05	1134.2	10657	27824	31178	9170	5520	100095	1.22142e+07	980097	343485	1.32358e+06	10.5806	1.22142e+07	1.15439e+06	20.2059	5.24367		65504.6	1.22142e+07	186.463
	10612500	924522	225000	83250	801266	100000	10082155	110943	2250	4162.5	40063.3	589.05	1134.2	10657	27824	31178	9170	5520	100216	1.22162e+07	980259	343707	1.32397e+06	10.6125	1.22162e+07	1.15111e+06	20.1511	5.2313		65702	1.22162e+07	185.933
	10644375	924522	225000	83500	803035	100000	10082155	110943	2250	4175	40151.8	589.05	1134.2	10657	27824	31178	9170	5520	100337	1.22182e+07	980421	343928	1.32435e+06	10.6444	1.22182e+07	1.14786e+06	20.0966	5.219		65899.3	1.22182e+07	185.407
	10676250	924522	225000	83750	804804	100000	10082155	110943	2250	4187.5	40240.2	589.05	1134.2	10657	27824	31178	9170	5520	100458	12220231	980583	344150	1.32473e+06	10.6762	12220231	1.14462e+06	20.0424	5.20677		66096.7	12220231	184.884
	10708125	924522	225000	84000	806573	100000	10082155	110943	2250	4200	40328.6	589.05	1134.2	10657	27824	31178	9170	5520	100578	1.22222e+07	980745	344372	1.32512e+06	10.7081	1.22222e+07	1.1414e+06	19.9885	5.19462		66294	1.22222e+07	184.364
	10740000	924522	225000	84250	808342	100000	10082155	110943	2250	4212.5	40417.1	589.05	1134.2	10657	27824	31178	9170	5520	100699	1.22243e+07	980907	344594	1.3255e+06	10.74	1.22243e+07	1.1382e+06	19.9349	5.18253		66491.3	1.22243e+07	183.848
	10771875	924522	225000	84500	810110	100000	10082155	110943	2250	4225	40505.5	589.05	1134.2	10657	27824	31178	9170	5520	100820	1.22263e+07	981069	344815	1.32588e+06	10.7719	1.22263e+07	1.13502e+06	19.8817	5.17052		66688.7	1.22263e+07	183.334
	10803750	924522	225000	84750	811879	100000	10082155	110943	2250	4237.5	40594	589.05	1134.2	10657	27824	31178	9170	5520	100941	1.22283e+07	981231	345037	1.32627e+06	10.8038	1.22283e+07	1.13186e+06	19.8288	5.15858		66886	1.22283e+07	182.823
	10835625	924522	247500	85000	831336	100000	10082155	110943	2475	4250	41566.8	634.95	1229.6	10657	27824	31178	10087	5520	101061	12270513	984618	347426	1.33204e+06	10.8356	12270513	1.13242e+06	19.8566	5.17903		67083.4	12270513	182.914
	10867500	924522	247500	85250	833105	100000	10082155	110943	2475	4262.5	41655.2	634.95	1229.6	10657	27824	32095	10087	5520	101182	1.22725e+07	984780	348565	1.33334e+06	10.8675	1.22725e+07	1.12929e+06	19.8176	5.18076		67280.7	1.22725e+07	182.408
	10899375	924522	247500	85500	834874	100000	10082155	110943	2475	4275	41743.7	634.95	1229.6	10657	27824	32095	10087	5520	101303	1.22746e+07	984942	348787	1.33373e+06	10.8994	1.22746e+07	1.12617e+06	19.7654	5.1689		67478	1.22746e+07	181.904
	10931250	924522	247500	85750	836642	100000	10082155	110943	2475	4287.5	41832.1	634.95	1229.6	10657	27824	32095	10087	5520	101424	1.22766e+07	985104	349009	1.33411e+06	10.9313	1.22766e+07	1.12307e+06	19.7134	5.1571		67675.4	1.22766e+07	181.404
	10963125	924522	247500	86000	838411	100000	10082155	110943	2475	4300	41920.6	634.95	1229.6	10657	27824	32095	10087	5520	101545	1.22786e+07	985266	349230	1.3345e+06	10.9631	1.22786e+07	1.11999e+06	19.6617	5.14537		67872.7	1.22786e+07	180.906
	10995000	924522	247500	86250	840180	100000	10082155	110943	2475	4312.5	42009	634.95	1229.6	10657	27824	32095	10087	5520	101665	12280607	985428	349452	1.33488e+06	10.995	12280607	1.11693e+06	19.6104	5.13371		68070	12280607	180.411
	11026875	924522	247500	86500	841949	100000	10082155	110943	2475	4325	42097.4	634.95	1229.6	10657	27824	32095	10087	5520	101786	1.22826e+07	985590	349674	1.33526e+06	11.0269	1.22826e+07	1.11388e+06	19.5593	5.12212		68267.4	1.22826e+07	179.919
	11058750	924522	247500	86750	843718	100000	10082155	110943	2475	4337.5	42185.9	634.95	1229.6	10657	27824	32095	10087	5520	101907	1.22846e+07	985752	349896	1.33565e+06	11.0587	1.22846e+07	1.11085e+06	19.5085	5.1106		68464.7	1.22846e+07	179.43
	11090625	924522	247500	87000	845486	100000	10082155	110943	2475	4350	42274.3	634.95	1229.6	10657	27824	32095	10087	5520	102028	1.22867e+07	985914	350117	1.33603e+06	11.0906	1.22867e+07	1.10784e+06	19.4581	5.09914		68662.1	1.22867e+07	178.944
	11122500	924522	247500	87250	847255	100000	10082155	110943	2475	4362.5	42362.8	634.95	1229.6	10657	27824	32095	10087	5520	102149	1.22887e+07	986076	350339	1.33641e+06	11.1225	1.22887e+07	1.10485e+06	19.4079	5.08774		68859.4	1.22887e+07	178.46
	11154375	924522	247500	87500	849024	100000	10082155	110943	2475	4375	42451.2	634.95	1229.6	10657	27824	32095	10087	5520	102269	12290701	986238	350561	1.3368e+06	11.1544	12290701	1.10187e+06	19.358	5.07642		69056.7	12290701	177.98
	11186250	924522	247500	87750	850793	100000	10082155	110943	2475	4387.5	42539.6	634.95	1229.6	10657	27824	33012	10087	5520	102390	1.22927e+07	986400	351700	1.3381e+06	11.1862	1.22927e+07	1.09891e+06	19.3216	5.07839		69254.1	1.22927e+07	177.502
	11218125	924522	247500	88000	852562	100000	10082155	110943	2475	4400	42628.1	634.95	1229.6	10657	27824	33012	10087	5520	102511	1.22947e+07	986562	351921	1.33848e+06	11.2181	1.22947e+07	1.09597e+06	19.2722	5.06716		69451.4	1.22947e+07	177.026
	11250000	924522	247500	88250	854330	100000	10082155	110943	2475	4412.5	42716.5	634.95	1229.6	10657	27824	33012	10087	5520	102632	1.22968e+07	986724	352143	1.33887e+06	11.25	1.22968e+07	1.09305e+06	19.2231	5.05598		69648.8	1.22968e+07	176.554
	11281875	924522	247500	88500	856099	100000	10082155	110943	2475	4425	42805	634.95	1229.6	10657	27824	33012	10087	5520	102753	1.22988e+07	986886	352365	1.33925e+06	11.2819	1.22988e+07	1.09014e+06	19.1743	5.04487		69846.1	1.22988e+07	176.084
	11313750	924522	247500	88750	857868	100000	10082155	110943	2475	4437.5	42893.4	634.95	1229.6	10657	27824	33012	10087	5520	102873	12300795	987048	352586	1.33963e+06	11.3138	12300795	1.08724e+06	19.1258	5.03383		70043.4	12300795	175.617
	11345625	924522	247500	89000	859637	100000	10082155	110943	2475	4450	42981.8	634.95	1229.6	10657	27824	33012	10087	5520	102994	1.23028e+07	987210	352808	1.34002e+06	11.3456	1.23028e+07	1.08437e+06	19.0775	5.02284		70240.8	1.23028e+07	175.152
	11377500	924522	247500	89250	861406	100000	10082155	110943	2475	4462.5	43070.3	634.95	1229.6	10657	27824	33012	10087	5520	103115	1.23048e+07	987372	353030	1.3404e+06	11.3775	1.23048e+07	1.08151e+06	19.0295	5.01192		70438.1	1.23048e+07	174.69
	11409375	924522	247500	89500	863174	100000	10082155	110943	2475	4475	43158.7	634.95	1229.6	10657	27824	33012	10087	5520	103236	1.23069e+07	987534	353252	1.34079e+06	11.4094	1.23069e+07	1.07866e+06	18.9818	5.00105		70635.4	1.23069e+07	174.231
	11441250	924522	247500	89750	864943	100000	10082155	110943	2475	4487.5	43247.2	634.95	1229.6	10657	27824	33012	10087	5520	103356	1.23089e+07	987696	353473	1.34117e+06	11.4413	1.23089e+07	1.07583e+06	18.9343	4.99025		70832.8	1.23089e+07	173.774
	11473125	924522	247500	90000	866712	100000	10082155	110943	2475	4500	43335.6	634.95	1229.6	10657	27824	33012	10087	5520	103477	12310889	987858	353695	1.34155e+06	11.4731	12310889	1.07302e+06	18.8871	4.97951		71030.1	12310889	173.319
	11505000	924522	247500	90250	868481	100000	10082155	110943	2475	4512.5	43424	634.95	1229.6	10657	27824	33929	10087	5520	103598	1.23129e+07	988020	354834	1.34285e+06	11.505	1.23129e+07	1.07022e+06	18.853	4.9817		71227.5	1.23129e+07	172.867
	11536875	924522	247500	90500	870250	100000	10082155	110943	2475	4525	43512.5	634.95	1229.6	10657	27824	33929	10087	5520	103719	1.23149e+07	988182	355056	1.34324e+06	11.5369	1.23149e+07	1.06744e+06	18.8063	4.97104		71424.8	1.23149e+07	172.418
	11568750	924522	247500	90750	872018	100000	10082155	110943	2475	4537.5	43600.9	634.95	1229.6	10657	27824	33929	10087	5520	103840	1.23169e+07	988344	355277	1.34362e+06	11.5687	1.23169e+07	1.06467e+06	18.7599	4.96044		71622.1	1.23169e+07	171.971
	11600625	924522	247500	91000	873787	100000	10082155	110943	2475	4550	43689.4	634.95	1229.6	10657	27824	33929	10087	5520	103960	1.2319e+07	988506	355499	1.344e+06	11.6006	1.2319e+07	1.06192e+06	18.7137	4.9499		71819.5	1.2319e+07	171.527
	11632500	924522	247500	91250	875556	100000	10082155	110943	2475	4562.5	43777.8	634.95	1229.6	10657	27824	33929	10087	5520	104081	12320983	988668	355721	1.34439e+06	11.6325	12320983	1.05919e+06	18.6677	4.93941		72016.8	12320983	171.085
	11664375	924522	247500	91500	877325	100000	10082155	110943	2475	4575	43866.2	634.95	1229.6	10657	27824	33929	10087	5520	104202	1.2323e+07	988830	355942	1.34477e+06	11.6644	1.2323e+07	1.05646e+06	18.622	4.92899		72214.1	1.2323e+07	170.645
	11696250	924522	247500	91750	879094	100000	10082155	110943	2475	4587.5	43954.7	634.95	1229.6	10657	27824	33929	10087	5520	104323	1.2325e+07	988992	356164	1.34516e+06	11.6962	1.2325e+07	1.05376e+06	18.5766	4.91861		72411.5	1.2325e+07	170.208
	11728125	924522	247500	92000	880862	100000	10082155	110943	2475	4600	44043.1	634.95	1229.6	10657	27824	33929	10087	5520	104444	1.2327e+07	989154	356386	1.34554e+06	11.7281	1.2327e+07	1.05107e+06	18.5313	4.9083		72608.8	1.2327e+07	169.773
	11760000	924522	247500	92250	882631	100000	10082155	110943	2475	4612.5	44131.6	634.95	1229.6	10657	27824	33929	10087	5520	104564	1.23291e+07	989316	356608	1.34592e+06	11.76	1.23291e+07	1.04839e+06	18.4864	4.89804		72806.2	1.23291e+07	169.341
	11791875	924522	247500	92500	884400	100000	10082155	110943	2475	4625	44220	634.95	1229.6	10657	27824	33929	10087	5520	104685	12331077	989478	356829	1.34631e+06	11.7919	12331077	1.04573e+06	18.4417	4.88784		73003.5	12331077	168.911
	11823750	924522	247500	92750	886169	100000	10082155	110943	2475	4637.5	44308.4	634.95	1229.6	10657	27824	34846	10087	5520	104806	1.23331e+07	989640	357968	1.34761e+06	11.8238	1.23331e+07	1.04308e+06	18.4097	4.89022		73200.8	1.23331e+07	168.483
	11855625	924522	247500	93000	887938	100000	10082155	110943	2475	4650	44396.9	634.95	1229.6	10657	27824	34846	10087	5520	104927	1.23351e+07	989802	358190	1.34799e+06	11.8556	1.23351e+07	1.04044e+06	18.3655	4.88009		73398.2	1.23351e+07	168.058
	11887500	924522	247500	93250	889706	100000	10082155	110943	2475	4662.5	44485.3	634.95	1229.6	10657	27824	34846	10087	5520	105048	1.23371e+07	989964	358412	1.34838e+06	11.8875	1.23371e+07	1.03782e+06	18.3214	4.87002		73595.5	1.23371e+07	167.634
	11919375	924522	270000	93500	909163	100000	10082155	110943	2700	4675	45458.2	680.85	1325	10657	27824	34846	11004	5520	105168	1.23793e+07	993350	360801	1.35415e+06	11.9194	1.23793e+07	1.03859e+06	18.3507	4.88938		73792.9	1.23793e+07	167.758
	11951250	924522	270000	93750	910932	100000	10082155	110943	2700	4687.5	45546.6	680.85	1325	10657	27824	34846	11004	5520	105289	12381359	993512	361023	1.35454e+06	11.9512	12381359	1.03599e+06	18.307	4.87933		73990.2	12381359	167.338
	11983125	924522	270000	94000	912701	100000	10082155	110943	2700	4700	45635	680.85	1325	10657	27824	34846	11004	5520	105410	1.23834e+07	993674	361244	1.35492e+06	11.9831	1.23834e+07	1.0334e+06	18.2634	4.86934		74187.5	1.23834e+07	166.92
	12015000	924522	270000	94250	914470	100000	10082155	110943	2700	4712.5	45723.5	680.85	1325	10657	27824	34846	11004	5520	105531	1.23854e+07	993836	361466	1.3553e+06	12.015	1.23854e+07	1.03083e+06	18.2201	4.85941		74384.9	1.23854e+07	166.504
	12046875	924522	270000	94500	916238	100000	10082155	110943	2700	4725	45811.9	680.85	1325	10657	27824	34846	11004	5520	105652	1.23874e+07	993998	361688	1.35569e+06	12.0469	1.23874e+07	1.02827e+06	18.1771	4.84952		74582.2	1.23874e+07	166.091
	12078750	924522	270000	94750	918007	100000	10082155	110943	2700	4737.5	45900.4	680.85	1325	10657	27824	34846	11004	5520	105772	1.23894e+07	994160	361910	1.35607e+06	12.0787	1.23894e+07	1.02572e+06	18.1342	4.83969		74779.5	1.23894e+07	165.679
	12110625	924522	270000	95000	919776	100000	10082155	110943	2700	4750	45988.8	680.85	1325	10657	27824	34846	11004	5520	105893	12391453	994322	362131	1.35645e+06	12.1106	12391453	1.02319e+06	18.0916	4.82991		74976.9	12391453	165.27
	12142500	924522	270000	95250	921545	100000	10082155	110943	2700	4762.5	46077.2	680.85	1325	10657	27824	35763	11004	5520	106014	1.23935e+07	994484	363270	1.35775e+06	12.1425	1.23935e+07	1.02067e+06	18.0614	4.83238		75174.2	1.23935e+07	164.863
	12174375	924522	270000	95500	923314	100000	10082155	110943	2700	4775	46165.7	680.85	1325	10657	27824	35763	11004	5520	106135	1.23955e+07	994646	363492	1.35814e+06	12.1744	1.23955e+07	1.01816e+06	18.0192	4.82267		75371.6	1.23955e+07	164.458
	12206250	924522	270000	95750	925082	100000	10082155	110943	2700	4787.5	46254.1	680.85	1325	10657	27824	35763	11004	5520	106255	1.23975e+07	994808	363714	1.35852e+06	12.2063	1.23975e+07	1.01567e+06	17.9773	4.81301		75568.9	1.23975e+07	164.056
	12238125	924522	270000	96000	926851	100000	10082155	110943	2700	4800	46342.6	680.85	1325	10657	27824	35763	11004	5520	106376	1.23995e+07	994970	363935	1.35891e+06	12.2381	1.23995e+07	1.01319e+06	17.9355	4.8034		75766.2	1.23995e+07	163.655
	12270000	924522	270000	96250	928620	100000	10082155	110943	2700	4812.5	46431	680.85	1325	10657	27824	35763	11004	5520	106497	12401547	995132	364157	1.35929e+06	12.27	12401547	1.01072e+06	17.894	4.79384		75963.6	12401547	163.257
	12301875	924522	270000	96500	930389	100000	10082155	110943	2700	4825	46519.4	680.85	1325	10657	27824	35763	11004	5520	106618	1.24036e+07	995294	364379	1.35967e+06	12.3019	1.24036e+07	1.00827e+06	17.8526	4.78433		76160.9	1.24036e+07	162.86
	12333750	924522	270000	96750	932158	100000	10082155	110943	2700	4837.5	46607.9	680.85	1325	10657	27824	35763	11004	5520	106739	1.24056e+07	995456	364600	1.36006e+06	12.3338	1.24056e+07	1.00582e+06	17.8115	4.77487		76358.2	1.24056e+07	162.466
	12365625	924522	270000	97000	933926	100000	10082155	110943	2700	4850	46696.3	680.85	1325	10657	27824	35763	11004	5520	106859	1.24076e+07	995618	364822	1.36044e+06	12.3656	1.24076e+07	1.00339e+06	17.7706	4.76546		76555.6	1.24076e+07	162.073
	12397500	924522	270000	97250	935695	100000	10082155	110943	2700	4862.5	46784.8	680.85	1325	10657	27824	35763	11004	5520	106980	1.24096e+07	995780	365044	1.36082e+06	12.3975	1.24096e+07	1.00098e+06	17.7299	4.75609		76752.9	1.24096e+07	161.683
	12429375	924522	270000	97500	937464	100000	10082155	110943	2700	4875	46873.2	680.85	1325	10657	27824	35763	11004	5520	107101	12411641	995942	365266	1.36121e+06	12.4294	12411641	998573	17.6895	4.74678		76950.3	12411641	161.294
	12461250	924522	270000	97750	939233	100000	10082155	110943	2700	4887.5	46961.6	680.85	1325	10657	27824	36680	11004	5520	107222	1.24137e+07	996104	366404	1.36251e+06	12.4612	1.24137e+07	996181	17.6611	4.74939		77147.6	1.24137e+07	160.908
	12493125	924522	270000	98000	941002	100000	10082155	110943	2700	4900	47050.1	680.85	1325	10657	27824	36680	11004	5520	107343	1.24157e+07	996266	366626	1.36289e+06	12.4931	1.24157e+07	993801	17.621	4.74014		77344.9	1.24157e+07	160.523
	12525000	924522	270000	98250	942770	100000	10082155	110943	2700	4912.5	47138.5	680.85	1325	10657	27824	36680	11004	5520	107463	1.24177e+07	996428	366848	1.36328e+06	12.525	1.24177e+07	991433	17.5811	4.73094		77542.3	1.24177e+07	160.141
	12556875	924522	270000	98500	944539	100000	10082155	110943	2700	4925	47227	680.85	1325	10657	27824	36680	11004	5520	107584	1.24197e+07	996590	367070	1.36366e+06	12.5569	1.24197e+07	989077	17.5414	4.72178		77739.6	1.24197e+07	159.76
	12588750	924522	270000	98750	946308	100000	10082155	110943	2700	4937.5	47315.4	680.85	1325	10657	27824	36680	11004	5520	107705	12421735	996752	367291	1.36404e+06	12.5887	12421735	986733	17.5019	4.71267		77937	12421735	159.382
	12620625	924522	270000	99000	948077	100000	10082155	110943	2700	4950	47403.8	680.85	1325	10657	27824	36680	11004	5520	107826	1.24238e+07	996914	367513	1.36443e+06	12.6206	1.24238e+07	984401	17.4626	4.70361		78134.3	1.24238e+07	159.005
	12652500	924522	270000	99250	949846	100000	10082155	110943	2700	4962.5	47492.3	680.85	1325	10657	27824	36680	11004	5520	107947	1.24258e+07	997076	367735	1.36481e+06	12.6525	1.24258e+07	982080	17.4235	4.69459		78331.6	1.24258e+07	158.63
	12684375	924522	270000	99500	951614	100000	10082155	110943	2700	4975	47580.7	680.85	1325	10657	27824	36680	11004	5520	108067	1.24278e+07	997238	367957	1.36519e+06	12.6844	1.24278e+07	979772	17.3846	4.68562		78529	1.24278e+07	158.257
	12716250	924522	270000	99750	953383	100000	10082155	110943	2700	4987.5	47669.2	680.85	1325	10657	27824	36680	11004	5520	108188	1.24298e+07	997400	368178	1.36558e+06	12.7163	1.24298e+07	977475	17.3459	4.67669		78726.3	1.24298e+07	157.886
	12748125	924522	270000	100000	955152	100000	10082155	110943	2700	5000	47757.6	680.85	1325	10657	27824	36680	11004	5520	108309	12431829	997562	368400	1.36596e+06	12.7481	12431829	975189	17.3074	4.6678		78923.6	12431829	157.517
	12780000	924522	270000	100250	956921	100000	10082155	110943	2700	5012.5	47846	680.85	1325	10657	27824	37597	11004	5520	108430	1.24338e+07	997724	369539	1.36726e+06	12.78	1.24338e+07	972915	17.2807	4.67055		79121	1.24338e+07	157.15
	12811875	924522	270000	100500	958690	100000	10082155	110943	2700	5025	47934.5	680.85	1325	10657	27824	37597	11004	5520	108550	1.24359e+07	997886	369760	1.36765e+06	12.8119	1.24359e+07	970652	17.2425	4.66173		79318.3	1.24359e+07	156.784
	12843750	924522	270000	100750	960458	100000	10082155	110943	2700	5037.5	48022.9	680.85	1325	10657	27824	37597	11004	5520	108671	1.24379e+07	998048	369982	1.36803e+06	12.8438	1.24379e+07	968400	17.2045	4.65295		79515.7	1.24379e+07	156.421
	12875625	924522	270000	101000	962227	100000	10082155	110943	2700	5050	48111.4	680.85	1325	10657	27824	37597	11004	5520	108792	1.24399e+07	998210	370204	1.36841e+06	12.8756	1.24399e+07	966159	17.1668	4.64421		79713	1.24399e+07	156.059
	12907500	924522	270000	101250	963996	100000	10082155	110943	2700	5062.5	48199.8	680.85	1325	10657	27824	37597	11004	5520	108913	12441923	998372	370426	1.3688e+06	12.9075	12441923	963930	17.1292	4.63552		79910.3	12441923	155.699
	12939375	924522	270000	101500	965765	100000	10082155	110943	2700	5075	48288.2	680.85	1325	10657	27824	37597	11004	5520	109034	1.24439e+07	998534	370647	1.36918e+06	12.9394	1.24439e+07	961711	17.0918	4.62686		80107.7	1.24439e+07	155.34
	12971250	924522	270000	101750	967534	100000	10082155	110943	2700	5087.5	48376.7	680.85	1325	10657	27824	37597	11004	5520	109154	1.2446e+07	998696	370869	1.36957e+06	12.9712	1.2446e+07	959504	17.0545	4.61826		80305	1.2446e+07	154.984
	13003125	924522	292500	102000	986990	100000	10082155	110943	2925	5100	49349.5	726.75	1420.4	10657	27824	37597	11921	5520	109275	1.24882e+07	1.00208e+06	373259	1.37534e+06	13.0031	1.24882e+07	960397	17.0845	4.63662		80502.3	1.24882e+07	155.128
	13035000	924522	292500	102250	988759	100000	10082155	110943	2925	5112.5	49438	726.75	1420.4	10657	27824	37597	11921	5520	109396	1.24902e+07	1.00224e+06	373480	1.37573e+06	13.035	1.24902e+07	958204	17.0475	4.62803		80699.7	1.24902e+07	154.774
	13066875	924522	292500	102500	990528	100000	10082155	110943	2925	5125	49526.4	726.75	1420.4	10657	27824	37597	11921	5520	109517	12492205	1.00241e+06	373702	1.37611e+06	13.0669	12492205	956021	17.0106	4.61948		80897	12492205	154.421
	13098750	924522	292500	102750	992297	100000	10082155	110943	2925	5137.5	49614.8	726.75	1420.4	10657	27824	38514	11921	5520	109638	1.24942e+07	1.00257e+06	374841	1.37741e+06	13.0988	1.24942e+07	953849	16.9853	4.62228		81094.4	1.24942e+07	154.07
	13130625	924522	292500	103000	994066	100000	10082155	110943	2925	5150	49703.3	726.75	1420.4	10657	27824	38514	11921	5520	109758	1.24962e+07	1.00273e+06	375062	1.37779e+06	13.1306	1.24962e+07	951687	16.9488	4.61379		81291.7	1.24962e+07	153.721
	13162500	924522	292500	103250	995834	100000	10082155	110943	2925	5162.5	49791.7	726.75	1420.4	10657	27824	38514	11921	5520	109879	1.24983e+07	1.00289e+06	375284	1.37818e+06	13.1625	1.24983e+07	949536	16.9124	4.60533		81489	1.24983e+07	153.374
	13194375	924522	292500	103500	997603	100000	10082155	110943	2925	5175	49880.2	726.75	1420.4	10657	27824	38514	11921	5520	110000	1.25003e+07	1.00305e+06	375506	1.37856e+06	13.1944	1.25003e+07	947395	16.8763	4.59692		81686.4	1.25003e+07	153.028
	13226250	924522	292500	103750	999372	100000	10082155	110943	2925	5187.5	49968.6	726.75	1420.4	10657	27824	38514	11921	5520	110121	12502299	1.00322e+06	375728	1.37894e+06	13.2263	12502299	945264	16.8403	4.58855		81883.7	12502299	152.684
	13258125	924522	292500	104000	1.00114e+06	100000	10082155	110943	2925	5200	50057	726.75	1420.4	10657	27824	38514	11921	5520	110242	1.25043e+07	1.00338e+06	375949	1.37933e+06	13.2581	1.25043e+07	943144	16.8045	4.58022		82081.1	1.25043e+07	152.341
	13290000	924522	292500	104250	1.00291e+06	100000	10082155	110943	2925	5212.5	50145.5	726.75	1420.4	10657	27824	38514	11921	5520	110362	1.25063e+07	1.00354e+06	376171	1.37971e+06	13.29	1.25063e+07	941034	16.7688	4.57193		82278.4	1.25063e+07	152
	13321875	924522	292500	104500	1.00468e+06	100000	10082155	110943	2925	5225	50233.9	726.75	1420.4	10657	27824	38514	11921	5520	110483	1.25084e+07	1.0037e+06	376393	1.3801e+06	13.3219	1.25084e+07	938934	16.7334	4.56368		82475.7	1.25084e+07	151.661
	13353750	924522	292500	104750	1.00645e+06	100000	10082155	110943	2925	5237.5	50322.4	726.75	1420.4	10657	27824	38514	11921	5520	110604	1.25104e+07	1.00386e+06	376615	1.38048e+06	13.3537	1.25104e+07	936844	16.6981	4.55547		82673.1	1.25104e+07	151.323
	13385625	924522	292500	105000	1.00822e+06	100000	10082155	110943	2925	5250	50410.8	726.75	1420.4	10657	27824	38514	11921	5520	110725	12512393	1.00403e+06	376836	1.38086e+06	13.3856	12512393	934763	16.6629	4.5473		82870.4	12512393	150.987
	13417500	924522	292500	105250	1.00998e+06	100000	10082155	110943	2925	5262.5	50499.2	726.75	1420.4	10657	27824	39431	11921	5520	110845	1.25144e+07	1.00419e+06	377975	1.38216e+06	13.4175	1.25144e+07	932693	16.639	4.5502		83067.7	1.25144e+07	150.653
	13449375	924522	292500	105500	1.01175e+06	100000	10082155	110943	2925	5275	50587.7	726.75	1420.4	10657	27824	39431	11921	5520	110966	1.25164e+07	1.00435e+06	378197	1.38255e+06	13.4494	1.25164e+07	930633	16.6042	4.54208		83265.1	1.25164e+07	150.32
	13481250	924522	292500	105750	1.01352e+06	100000	10082155	110943	2925	5287.5	50676.1	726.75	1420.4	10657	27824	39431	11921	5520	111087	1.25184e+07	1.00451e+06	378418	1.38293e+06	13.4812	1.25184e+07	928582	16.5695	4.534		83462.4	1.25184e+07	149.989
	13513125	924522	292500	106000	1.01529e+06	100000	10082155	110943	2925	5300	50764.6	726.75	1420.4	10657	27824	39431	11921	5520	111208	1.25205e+07	1.00467e+06	378640	1.38331e+06	13.5131	1.25205e+07	926541	16.535	4.52595		83659.8	1.25205e+07	149.659
	13545000	924522	292500	106250	1.01706e+06	100000	10082155	110943	2925	5312.5	50853	726.75	1420.4	10657	27824	39431	11921	5520	111329	12522487	1.00484e+06	378862	1.3837e+06	13.545	12522487	924510	16.5007	4.51795		83857.1	12522487	149.331
	13576875	924522	292500	106500	1.01883e+06	100000	10082155	110943	2925	5325	50941.4	726.75	1420.4	10657	27824	39431	11921	5520	111449	1.25245e+07	1.005e+06	379084	1.38408e+06	13.5769	1.25245e+07	922488	16.4665	4.50998		84054.4	1.25245e+07	149.005
	13608750	924522	292500	106750	1.0206e+06	100000	10082155	110943	2925	5337.5	51029.9	726.75	1420.4	10657	27824	39431	11921	5520	111570	1.25265e+07	1.00516e+06	379305	1.38447e+06	13.6088	1.25265e+07	920476	16.4325	4.50205		84251.8	1.25265e+07	148.68
	13640625	924522	292500	107000	1.02237e+06	100000	10082155	110943	2925	5350	51118.3	726.75	1420.4	10657	27824	39431	11921	5520	111691	1.25285e+07	1.00532e+06	379527	1.38485e+06	13.6406	1.25285e+07	918473	16.3986	4.49415		84449.1	1.25285e+07	148.356
	13672500	924522	292500	107250	1.02414e+06	100000	10082155	110943	2925	5362.5	51206.8	726.75	1420.4	10657	27824	39431	11921	5520	111812	1.25306e+07	1.00548e+06	379749	1.38523e+06	13.6725	1.25306e+07	916479	16.3649	4.48629		84646.4	1.25306e+07	148.034
	13704375	924522	292500	107500	1.0259e+06	100000	10082155	110943	2925	5375	51295.2	726.75	1420.4	10657	27824	39431	11921	5520	111933	12532581	1.00565e+06	379971	1.38562e+06	13.7044	12532581	914495	16.3314	4.47847		84843.8	12532581	147.714
	13736250	924522	292500	107750	1.02767e+06	100000	10082155	110943	2925	5387.5	51383.6	726.75	1420.4	10657	27824	40348	11921	5520	112053	1.25346e+07	1.00581e+06	381109	1.38692e+06	13.7363	1.25346e+07	912520	16.3088	4.48147		85041.1	1.25346e+07	147.395
	13768125	924522	292500	108000	1.02944e+06	100000	10082155	110943	2925	5400	51472.1	726.75	1420.4	10657	27824	40348	11921	5520	112174	1.25366e+07	1.00597e+06	381331	1.3873e+06	13.7681	1.25366e+07	910554	16.2755	4.4737		85238.5	1.25366e+07	147.077
	13800000	924522	292500	108250	1.03121e+06	100000	10082155	110943	2925	5412.5	51560.5	726.75	1420.4	10657	27824	40348	11921	5520	112295	1.25386e+07	1.00613e+06	381553	1.38769e+06	13.8	1.25386e+07	908597	16.2424	4.46596		85435.8	1.25386e+07	146.761
	13831875	924522	292500	108500	1.03298e+06	100000	10082155	110943	2925	5425	51649	726.75	1420.4	10657	27824	40348	11921	5520	112416	1.25407e+07	1.00629e+06	381774	1.38807e+06	13.8319	1.25407e+07	906649	16.2095	4.45826		85633.1	1.25407e+07	146.446
	13863750	924522	292500	108750	1.03475e+06	100000	10082155	110943	2925	5437.5	51737.4	726.75	1420.4	10657	27824	40348	11921	5520	112537	12542675	1.00646e+06	381996	1.38845e+06	13.8637	12542675	904710	16.1767	4.45059		85830.5	12542675	146.133
	13895625	924522	292500	109000	1.03652e+06	100000	10082155	110943	2925	5450	51825.8	726.75	1420.4	10657	27824	40348	11921	5520	112657	1.25447e+07	1.00662e+06	382218	1.38884e+06	13.8956	1.25447e+07	902780	16.144	4.44296		86027.8	1.25447e+07	145.821
	13927500	924522	292500	109250	1.03829e+06	100000	10082155	110943	2925	5462.5	51914.3	726.75	1420.4	10657	27824	40348	11921	5520	112778	1.25467e+07	1.00678e+06	382440	1.38922e+06	13.9275	1.25467e+07	900859	16.1115	4.43536		86225.2	1.25467e+07	145.511
	13959375	924522	292500	109500	1.04005e+06	100000	10082155	110943	2925	5475	52002.7	726.75	1420.4	10657	27824	40348	11921	5520	112899	1.25487e+07	1.00694e+06	382661	1.3896e+06	13.9594	1.25487e+07	898947	16.0792	4.4278		86422.5	1.25487e+07	145.202
	13991250	924522	292500	109750	1.04182e+06	100000	10082155	110943	2925	5487.5	52091.2	726.75	1420.4	10657	27824	40348	11921	5520	113020	1.25508e+07	1.0071e+06	382883	1.38999e+06	13.9913	1.25508e+07	897043	16.047	4.42027		86619.8	1.25508e+07	144.895
	14023125	924522	292500	110000	1.04359e+06	100000	10082155	110943	2925	5500	52179.6	726.75	1420.4	10657	27824	40348	11921	5520	113140	12552769	1.00727e+06	383105	1.39037e+06	14.0231	12552769	895148	16.0149	4.41278		86817.2	12552769	144.589
	14055000	924522	292500	110250	1.04536e+06	100000	10082155	110943	2925	5512.5	52268	726.75	1420.4	10657	27824	41265	11921	5520	113261	1.25548e+07	1.00743e+06	384244	1.39167e+06	14.055	1.25548e+07	893261	15.9936	4.41586		87014.5	1.25548e+07	144.284
	14086875	924522	315000	110500	1.06482e+06	100000	10082155	110943	3150	5525	53240.9	772.65	1515.8	10657	27824	41265	12838	5520	113382	1.2597e+07	1.01082e+06	386633	1.39745e+06	14.0869	1.2597e+07	894236	16.0236	4.43326		87211.8	1.2597e+07	144.441
	14118750	924522	315000	110750	1.06659e+06	100000	10082155	110943	3150	5537.5	53329.3	772.65	1515.8	10657	27824	41265	12838	5520	113503	1.2599e+07	1.01098e+06	386855	1.39783e+06	14.1188	1.2599e+07	892360	15.9918	4.42579		87409.2	1.2599e+07	144.138
	14150625	924522	315000	111000	1.06836e+06	100000	10082155	110943	3150	5550	53417.8	772.65	1515.8	10657	27824	41265	12838	5520	113624	1.2601e+07	1.01114e+06	387076	1.39822e+06	14.1506	1.2601e+07	890493	15.9602	4.41835		87606.5	1.2601e+07	143.837
	14182500	924522	315000	111250	1070124	100000	10082155	110943	3150	5562.5	53506.2	772.65	1515.8	10657	27824	41265	12838	5520	113744	12603051	1.0113e+06	387298	1.3986e+06	14.1825	12603051	888634	15.9287	4.41095		87803.9	12603051	143.536
	14214375	924522	315000	111500	1.07189e+06	100000	10082155	110943	3150	5575	53594.6	772.65	1515.8	10657	27824	41265	12838	5520	113865	1.26051e+07	1.01146e+06	387520	1.39898e+06	14.2144	1.26051e+07	886783	15.8973	4.40358		88001.2	1.26051e+07	143.237
	14246250	924522	315000	111750	1.07366e+06	100000	10082155	110943	3150	5587.5	53683.1	772.65	1515.8	10657	27824	41265	12838	5520	113986	1.26071e+07	1.01163e+06	387742	1.39937e+06	14.2462	1.26071e+07	884941	15.8661	4.39624		88198.5	1.26071e+07	142.94
	14278125	924522	315000	112000	1.07543e+06	100000	10082155	110943	3150	5600	53771.5	772.65	1515.8	10657	27824	41265	12838	5520	114107	1.26091e+07	1.01179e+06	387963	1.39975e+06	14.2781	1.26091e+07	883107	15.835	4.38893		88395.9	1.26091e+07	142.644
	14310000	924522	315000	112250	1.0772e+06	100000	10082155	110943	3150	5612.5	53860	772.65	1515.8	10657	27824	41265	12838	5520	114228	1.26111e+07	1.01195e+06	388185	1.40013e+06	14.31	1.26111e+07	881281	15.8041	4.38166		88593.2	1.26111e+07	142.349
	14341875	924522	315000	112500	1078968	100000	10082155	110943	3150	5625	53948.4	772.65	1515.8	10657	27824	41265	12838	5520	114348	12613145	1.01211e+06	388407	1.40052e+06	14.3419	12613145	879463	15.7733	4.37442		88790.5	12613145	142.055
	14373750	924522	315000	112750	1.08074e+06	100000	10082155	110943	3150	5637.5	54036.8	772.65	1515.8	10657	27824	42182	12838	5520	114469	1.26152e+07	1.01227e+06	389546	1.40182e+06	14.3737	1.26152e+07	877653	15.7529	4.37751		88987.9	1.26152e+07	141.763
	14405625	924522	315000	113000	1.08251e+06	100000	10082155	110943	3150	5650	54125.3	772.65	1515.8	10657	27824	42182	12838	5520	114590	1.26172e+07	1.01244e+06	389767	1.4022e+06	14.4056	1.26172e+07	875851	15.7224	4.37031		89185.2	1.26172e+07	141.472
	14437500	924522	315000	113250	1.08427e+06	100000	10082155	110943	3150	5662.5	54213.7	772.65	1515.8	10657	27824	42182	12838	5520	114711	1.26192e+07	1.0126e+06	389989	1.40259e+06	14.4375	1.26192e+07	874057	15.6919	4.36314		89382.6	1.26192e+07	141.182
	14469375	924522	315000	113500	1.08604e+06	100000	10082155	110943	3150	5675	54302.2	772.65	1515.8	10657	27824	42182	12838	5520	114832	1.26212e+07	1.01276e+06	390211	1.40297e+06	14.4694	1.26212e+07	872271	15.6617	4.35601		89579.9	1.26212e+07	140.893
	14501250	924522	315000	113750	1087812	100000	10082155	110943	3150	5687.5	54390.6	772.65	1515.8	10657	27824	42182	12838	5520	114952	12623239	1.01292e+06	390433	1.40335e+06	14.5013	12623239	870493	15.6315	4.3489		89777.2	12623239	140.606
	14533125	924522	315000	114000	1.08958e+06	100000	10082155	110943	3150	5700	54479	772.65	1515.8	10657	27824	42182	12838	5520	115073	1.26253e+07	1.01308e+06	390654	1.40374e+06	14.5331	1.26253e+07	868723	15.6015	4.34183		89974.6	1.26253e+07	140.32
	14565000	924522	315000	114250	1.09135e+06	100000	10082155	110943	3150	5712.5	54567.5	772.65	1515.8	10657	27824	42182	12838	5520	115194	1.26273e+07	1.01325e+06	390876	1.40412e+06	14.565	1.26273e+07	866960	15.5716	4.33479		90171.9	1.26273e+07	140.036
	14596875	924522	315000	114500	1.09312e+06	100000	10082155	110943	3150	5725	54655.9	772.65	1515.8	10657	27824	42182	12838	5520	115315	1.26293e+07	1.01341e+06	391098	1.40451e+06	14.5969	1.26293e+07	865205	15.5418	4.32777		90369.3	1.26293e+07	139.752
	14628750	924522	315000	114750	1.09489e+06	100000	10082155	110943	3150	5737.5	54744.4	772.65	1515.8	10657	27824	42182	12838	5520	115435	1.26313e+07	1.01357e+06	391319	1.40489e+06	14.6288	1.26313e+07	863458	15.5122	4.32079		90566.6	1.26313e+07	139.47
	14660625	924522	315000	115000	1096656	100000	10082155	110943	3150	5750	54832.8	772.65	1515.8	10657	27824	42182	12838	5520	115556	12633333	1.01373e+06	391541	1.40527e+06	14.6606	12633333	861719	15.4827	4.31384		90763.9	12633333	139.189
	14692500	924522	315000	115250	1.09842e+06	100000	10082155	110943	3150	5762.5	54921.2	772.65	1515.8	10657	27824	43099	12838	5520	115677	1.26354e+07	1.01389e+06	392680	1.40657e+06	14.6925	1.26354e+07	859987	15.4634	4.317		90961.3	1.26354e+07	138.909
	14724375	924522	315000	115500	1.10019e+06	100000	10082155	110943	3150	5775	55009.7	772.65	1515.8	10657	27824	43099	12838	5520	115798	1.26374e+07	1.01406e+06	392902	1.40696e+06	14.7244	1.26374e+07	858262	15.4342	4.31009		91158.6	1.26374e+07	138.631
	14756250	924522	315000	115750	1.10196e+06	100000	10082155	110943	3150	5787.5	55098.1	772.65	1515.8	10657	27824	43099	12838	5520	115919	1.26394e+07	1.01422e+06	393123	1.40734e+06	14.7562	1.26394e+07	856545	15.405	4.30321		91355.9	1.26394e+07	138.353
	14788125	924522	315000	116000	1.10373e+06	100000	10082155	110943	3150	5800	55186.6	772.65	1515.8	10657	27824	43099	12838	5520	116039	1.26414e+07	1.01438e+06	393345	1.40772e+06	14.7881	1.26414e+07	854835	15.376	4.29635		91553.3	1.26414e+07	138.077
	14820000	924522	315000	116250	1105500	100000	10082155	110943	3150	5812.5	55275	772.65	1515.8	10657	27824	43099	12838	5520	116160	12643427	1.01454e+06	393567	1.40811e+06	14.82	12643427	853133	15.3471	4.28953		91750.6	12643427	137.802
	14851875	924522	315000	116500	1.10727e+06	100000	10082155	110943	3150	5825	55363.4	772.65	1515.8	10657	27824	43099	12838	5520	116281	1.26454e+07	1.0147e+06	393789	1.40849e+06	14.8519	1.26454e+07	851438	15.3184	4.28273		91948	1.26454e+07	137.528
	14883750	924522	315000	116750	1.10904e+06	100000	10082155	110943	3150	5837.5	55451.9	772.65	1515.8	10657	27824	43099	12838	5520	116402	1.26475e+07	1.01487e+06	394010	1.40888e+06	14.8837	1.26475e+07	849750	15.2897	4.27597		92145.3	1.26475e+07	137.256
	14915625	924522	315000	117000	1.11081e+06	100000	10082155	110943	3150	5850	55540.3	772.65	1515.8	10657	27824	43099	12838	5520	116523	1.26495e+07	1.01503e+06	394232	1.40926e+06	14.9156	1.26495e+07	848069	15.2612	4.26923		92342.6	1.26495e+07	136.984
	14947500	924522	315000	117250	1.11258e+06	100000	10082155	110943	3150	5862.5	55628.8	772.65	1515.8	10657	27824	43099	12838	5520	116643	1.26515e+07	1.01519e+06	394454	1.40964e+06	14.9475	1.26515e+07	846396	15.2328	4.26252		92540	1.26515e+07	136.714
	14979375	924522	315000	117500	1114344	100000	10082155	110943	3150	5875	55717.2	772.65	1515.8	10657	27824	43099	12838	5520	116764	12653521	1.01535e+06	394675	1.41003e+06	14.9794	12653521	844730	15.2045	4.25584		92737.3	12653521	136.445
	15011250	924522	315000	117750	1.11611e+06	100000	10082155	110943	3150	5887.5	55805.6	772.65	1515.8	10657	27824	44016	12838	5520	116885	1.26555e+07	1.01551e+06	395814	1.41133e+06	15.0113	1.26555e+07	843070	15.1862	4.25906		92934.6	1.26555e+07	136.177
	15043125	924522	315000	118000	1.11788e+06	100000	10082155	110943	3150	5900	55894.1	772.65	1515.8	10657	27824	44016	12838	5520	117006	1.26576e+07	1.01568e+06	396036	1.41171e+06	15.0431	1.26576e+07	841418	15.1582	4.25242		93132	1.26576e+07	135.91
	15075000	924522	315000	118250	1.11965e+06	100000	10082155	110943	3150	5912.5	55982.5	772.65	1515.8	10657	27824	44016	12838	5520	117127	1.26596e+07	1.01584e+06	396258	1.41209e+06	15.075	1.26596e+07	839773	15.1302	4.2458		93329.3	1.26596e+07	135.644
	15106875	924522	315000	118500	1.12142e+06	100000	10082155	110943	3150	5925	56071	772.65	1515.8	10657	27824	44016	12838	5520	117247	1.26616e+07	1.016e+06	396479	1.41248e+06	15.1069	1.26616e+07	838135	15.1024	4.23921		93526.7	1.26616e+07	135.38
	15138750	924522	315000	118750	1123188	100000	10082155	110943	3150	5937.5	56159.4	772.65	1515.8	10657	27824	44016	12838	5520	117368	12663615	1.01616e+06	396701	1.41286e+06	15.1387	12663615	836503	15.0747	4.23265		93724	12663615	135.116
	15170625	924522	337500	119000	1.14264e+06	100000	10082155	110943	3375	5950	57132.2	818.55	1611.2	10657	27824	44016	13755	5520	117489	1.27058e+07	1.01955e+06	399091	1.41864e+06	15.1706	1.27058e+07	837528	15.1045	4.2492		93921.3	1.27058e+07	135.282
	15202500	924522	337500	119250	1.14441e+06	100000	10082155	110943	3375	5962.5	57220.7	818.55	1611.2	10657	27824	44016	13755	5520	117610	1.27078e+07	1.01971e+06	399312	1.41902e+06	15.2025	1.27078e+07	835905	15.0769	4.24265		94118.7	1.27078e+07	135.019
	15234375	924522	337500	119500	1.14618e+06	100000	10082155	110943	3375	5975	57309.1	818.55	1611.2	10657	27824	44016	13755	5520	117731	1.27099e+07	1.01987e+06	399534	1.41941e+06	15.2344	1.27099e+07	834288	15.0495	4.23612		94316	1.27099e+07	134.758
	15266250	924522	337500	119750	1.14795e+06	100000	10082155	110943	3375	5987.5	57397.6	818.55	1611.2	10657	27824	44016	13755	5520	117851	1.27119e+07	1.02003e+06	399756	1.41979e+06	15.2662	1.27119e+07	832679	15.0221	4.22962		94513.4	1.27119e+07	134.498
	15298125	924522	337500	120000	1149720	100000	10082155	110943	3375	6000	57486	818.55	1611.2	10657	27824	44016	13755	5520	117972	12713897	1.0202e+06	399977	1.42017e+06	15.2981	12713897	831076	14.9949	4.22315		94710.7	12713897	134.239
	15330000	924522	337500	120250	1.15149e+06	100000	10082155	110943	3375	6012.5	57574.4	818.55	1611.2	10657	27824	44933	13755	5520	118093	1.27159e+07	1.02036e+06	401116	1.42147e+06	15.33	1.27159e+07	829479	14.9774	4.22637		94908	1.27159e+07	133.981
	15361875	924522	337500	120500	1.15326e+06	100000	10082155	110943	3375	6025	57662.9	818.55	1611.2	10657	27824	44933	13755	5520	118214	1.27179e+07	1.02052e+06	401338	1.42186e+06	15.3619	1.27179e+07	827889	14.9503	4.21993		95105.4	1.27179e+07	133.725
	15393750	924522	337500	120750	1.15503e+06	100000	10082155	110943	3375	6037.5	57751.3	818.55	1611.2	10657	27824	44933	13755	5520	118334	1.272e+07	1.02068e+06	401560	1.42224e+06	15.3938	1.272e+07	826306	14.9234	4.21352		95302.7	1.272e+07	133.469
	15425625	924522	337500	121000	1.1568e+06	100000	10082155	110943	3375	6050	57839.8	818.55	1611.2	10657	27824	44933	13755	5520	118455	1.2722e+07	1.02084e+06	401781	1.42263e+06	15.4256	1.2722e+07	824730	14.8966	4.20713		95500	1.2722e+07	133.214
	15457500	924522	337500	121250	1158564	100000	10082155	110943	3375	6062.5	57928.2	818.55	1611.2	10657	27824	44933	13755	5520	118576	12723991	1.02101e+06	402003	1.42301e+06	15.4575	12723991	823160	14.8699	4.20077		95697.4	12723991	132.961
	15489375	924522	337500	121500	1.16033e+06	100000	10082155	110943	3375	6075	58016.6	818.55	1611.2	10657	27824	44933	13755	5520	118697	1.2726e+07	1.02117e+06	402225	1.42339e+06	15.4894	1.2726e+07	821596	14.8433	4.19444		95894.7	1.2726e+07	132.708
	15521250	924522	337500	121750	1.1621e+06	100000	10082155	110943	3375	6087.5	58105.1	818.55	1611.2	10657	27824	44933	13755	5520	118818	1.2728e+07	1.02133e+06	402447	1.42378e+06	15.5213	1.2728e+07	820039	14.8168	4.18814		96092.1	1.2728e+07	132.457
	15553125	924522	337500	122000	1.16387e+06	100000	10082155	110943	3375	6100	58193.5	818.55	1611.2	10657	27824	44933	13755	5520	118938	1.273e+07	1.02149e+06	402668	1.42416e+06	15.5531	1.273e+07	818488	14.7904	4.18186		96289.4	1.273e+07	132.206
	15585000	924522	337500	122250	1.16564e+06	100000	10082155	110943	3375	6112.5	58282	818.55	1611.2	10657	27824	44933	13755	5520	119059	1.27321e+07	1.02165e+06	402890	1.42454e+06	15.585	1.27321e+07	816944	14.7641	4.1756		96486.7	1.27321e+07	131.957
	15616875	924522	337500	122500	1167408	100000	10082155	110943	3375	6125	58370.4	818.55	1611.2	10657	27824	44933	13755	5520	119180	12734085	1.02182e+06	403112	1.42493e+06	15.6169	12734085	815405	14.738	4.16937		96684.1	12734085	131.708
	15648750	924522	337500	122750	1.16918e+06	100000	10082155	110943	3375	6137.5	58458.8	818.55	1611.2	10657	27824	45850	13755	5520	119301	1.27361e+07	1.02198e+06	404251	1.42623e+06	15.6487	1.27361e+07	813874	14.7214	4.17263		96881.4	1.27361e+07	131.461
	15680625	924522	337500	123000	1.17095e+06	100000	10082155	110943	3375	6150	58547.3	818.55	1611.2	10657	27824	45850	13755	5520	119422	1.27381e+07	1.02214e+06	404472	1.42661e+06	15.6806	1.27381e+07	812348	14.6954	4.16643		97078.7	1.27381e+07	131.214
	15712500	924522	337500	123250	1.17271e+06	100000	10082155	110943	3375	6162.5	58635.7	818.55	1611.2	10657	27824	45850	13755	5520	119542	1.27401e+07	1.0223e+06	404694	1.427e+06	15.7125	1.27401e+07	810828	14.6695	4.16026		97276.1	1.27401e+07	130.969
	15744375	924522	337500	123500	1.17448e+06	100000	10082155	110943	3375	6175	58724.2	818.55	1611.2	10657	27824	45850	13755	5520	119663	1.27422e+07	1.02246e+06	404916	1.42738e+06	15.7444	1.27422e+07	809315	14.6438	4.15411		97473.4	1.27422e+07	130.724
	15776250	924522	337500	123750	1176252	100000	10082155	110943	3375	6187.5	58812.6	818.55	1611.2	10657	27824	45850	13755	5520	119784	12744179	1.02263e+06	405137	1.42776e+06	15.7762	12744179	807808	14.6181	4.14799		97670.8	12744179	130.481
	15808125	924522	337500	124000	1.17802e+06	100000	10082155	110943	3375	6200	58901	818.55	1611.2	10657	27824	45850	13755	5520	119905	1.27462e+07	1.02279e+06	405359	1.42815e+06	15.8081	1.27462e+07	806307	14.5926	4.14189		97868.1	1.27462e+07	130.239
	15840000	924522	337500	124250	1.17979e+06	100000	10082155	110943	3375	6212.5	58989.5	818.55	1611.2	10657	27824	45850	13755	5520	120026	1.27482e+07	1.02295e+06	405581	1.42853e+06	15.84	1.27482e+07	804812	14.5671	4.13582		98065.4	1.27482e+07	129.997
	15871875	924522	337500	124500	1.18156e+06	100000	10082155	110943	3375	6225	59077.9	818.55	1611.2	10657	27824	45850	13755	5520	120146	1.27502e+07	1.02311e+06	405803	1.42891e+06	15.8719	1.27502e+07	803323	14.5418	4.12977		98262.8	1.27502e+07	129.757
	15903750	924522	337500	124750	1.18333e+06	100000	10082155	110943	3375	6237.5	59166.4	818.55	1611.2	10657	27824	45850	13755	5520	120267	1.27523e+07	1.02327e+06	406024	1.4293e+06	15.9038	1.27523e+07	801839	14.5165	4.12374		98460.1	1.27523e+07	129.517
	15935625	924522	337500	125000	1185096	100000	10082155	110943	3375	6250	59254.8	818.55	1611.2	10657	27824	45850	13755	5520	120388	12754273	1.02344e+06	406246	1.42968e+06	15.9356	12754273	800362	14.4914	4.11774		98657.5	12754273	129.278
	15967500	924522	337500	125250	1.18686e+06	100000	10082155	110943	3375	6262.5	59343.2	818.55	1611.2	10657	27824	46767	13755	5520	120509	1.27563e+07	1.0236e+06	407385	1.43098e+06	15.9675	1.27563e+07	798891	14.4756	4.12104		98854.8	1.27563e+07	129.041
	15999375	924522	337500	125500	1.18863e+06	100000	10082155	110943	3375	6275	59431.7	818.55	1611.2	10657	27824	46767	13755	5520	120629	1.27583e+07	1.02376e+06	407607	1.43137e+06	15.9994	1.27583e+07	797426	14.4506	4.11507		99052.1	1.27583e+07	128.804
	16031250	924522	337500	125750	1.1904e+06	100000	10082155	110943	3375	6287.5	59520.1	818.55	1611.2	10657	27824	46767	13755	5520	120750	1.27603e+07	1.02392e+06	407828	1.43175e+06	16.0312	1.27603e+07	795966	14.4258	4.10912		99249.5	1.27603e+07	128.568
	16063125	924522	337500	126000	1.19217e+06	100000	10082155	110943	3375	6300	59608.6	818.55	1611.2	10657	27824	46767	13755	5520	120871	1.27623e+07	1.02408e+06	408050	1.43213e+06	16.0631	1.27623e+07	794512	14.401	4.1032		99446.8	1.27623e+07	128.333
	16095000	924522	337500	126250	1193940	100000	10082155	110943	3375	6312.5	59697	818.55	1611.2	10657	27824	46767	13755	5520	120992	12764367	1.02425e+06	408272	1.43252e+06	16.095	12764367	793064	14.3763	4.0973		99644.1	12764367	128.1
	16126875	924522	337500	126500	1.19571e+06	100000	10082155	110943	3375	6325	59785.4	818.55	1611.2	10657	27824	46767	13755	5520	121113	1.27664e+07	1.02441e+06	408493	1.4329e+06	16.1269	1.27664e+07	791622	14.3518	4.09142		99841.5	1.27664e+07	127.867
	16158750	924522	337500	126750	1.19748e+06	100000	10082155	110943	3375	6337.5	59873.9	818.55	1611.2	10657	27824	46767	13755	5520	121233	1.27684e+07	1.02457e+06	408715	1.43329e+06	16.1588	1.27684e+07	790185	14.3273	4.08557		100039	1.27684e+07	127.634
	16190625	924522	337500	127000	1.19925e+06	100000	10082155	110943	3375	6350	59962.3	818.55	1611.2	10657	27824	46767	13755	5520	121354	1.27704e+07	1.02473e+06	408937	1.43367e+06	16.1906	1.27704e+07	788754	14.3029	4.07973		100236	1.27704e+07	127.403
	16222500	924522	337500	127250	1.20102e+06	100000	10082155	110943	3375	6362.5	60050.8	818.55	1611.2	10657	27824	46767	13755	5520	121475	1.27724e+07	1.02489e+06	409159	1.43405e+06	16.2225	1.27724e+07	787329	14.2786	4.07393		100433	1.27724e+07	127.173
	16254375	924522	360000	127500	1220472	100000	10082155	110943	3600	6375	61023.6	864.45	1706.6	10657	27824	46767	14672	5520	121596	12814649	1.02828e+06	411548	1.43983e+06	16.2544	12814649	788382	14.308	4.08968		100631	12814649	127.343
	16286250	924522	360000	127750	1.22224e+06	100000	10082155	110943	3600	6387.5	61112	864.45	1706.6	10657	27824	47684	14672	5520	121717	1.28167e+07	1.02844e+06	412687	1.44113e+06	16.2862	1.28167e+07	786962	14.2929	4.09297		100828	1.28167e+07	127.114
	16318125	924522	360000	128000	1.22401e+06	100000	10082155	110943	3600	6400	61200.5	864.45	1706.6	10657	27824	47684	14672	5520	121837	1.28187e+07	1.0286e+06	412909	1.44151e+06	16.3181	1.28187e+07	785549	14.2688	4.08717		101026	1.28187e+07	126.886
	16350000	924522	360000	128250	1.22578e+06	100000	10082155	110943	3600	6412.5	61288.9	864.45	1706.6	10657	27824	47684	14672	5520	121958	1.28207e+07	1.02877e+06	413130	1.4419e+06	16.35	1.28207e+07	784141	14.2448	4.08139		101223	1.28207e+07	126.658
	16381875	924522	360000	128500	1.22755e+06	100000	10082155	110943	3600	6425	61377.4	864.45	1706.6	10657	27824	47684	14672	5520	122079	1.28227e+07	1.02893e+06	413352	1.44228e+06	16.3819	1.28227e+07	782738	14.2208	4.07564		101420	1.28227e+07	126.432
	16413750	924522	360000	128750	1229316	100000	10082155	110943	3600	6437.5	61465.8	864.45	1706.6	10657	27824	47684	14672	5520	122200	12824743	1.02909e+06	413574	1.44266e+06	16.4138	12824743	781341	14.197	4.06991		101618	12824743	126.206
	16445625	924522	360000	129000	1.23108e+06	100000	10082155	110943	3600	6450	61554.2	864.45	1706.6	10657	27824	47684	14672	5520	122321	1.28268e+07	1.02925e+06	413795	1.44305e+06	16.4456	1.28268e+07	779950	14.1733	4.06419		101815	1.28268e+07	125.981
	16477500	924522	360000	129250	1.23285e+06	100000	10082155	110943	3600	6462.5	61642.7	864.45	1706.6	10657	27824	47684	14672	5520	122441	1.28288e+07	1.02941e+06	414017	1.44343e+06	16.4775	1.28288e+07	778564	14.1496	4.05851		102012	1.28288e+07	125.757
	16509375	924522	360000	129500	1.23462e+06	100000	10082155	110943	3600	6475	61731.1	864.45	1706.6	10657	27824	47684	14672	5520	122562	1.28308e+07	1.02958e+06	414239	1.44382e+06	16.5094	1.28308e+07	777183	14.126	4.05284		102210	1.28308e+07	125.534
	16541250	924522	360000	129750	1.23639e+06	100000	10082155	110943	3600	6487.5	61819.6	864.45	1706.6	10657	27824	47684	14672	5520	122683	1.28328e+07	1.02974e+06	414461	1.4442e+06	16.5413	1.28328e+07	775807	14.1026	4.0472		102407	1.28328e+07	125.312
	16573125	924522	360000	130000	1238160	100000	10082155	110943	3600	6500	61908	864.45	1706.6	10657	27824	47684	14672	5520	122804	12834837	1.0299e+06	414682	1.44458e+06	16.5731	12834837	774437	14.0792	4.04157		102604	12834837	125.091
	16605000	924522	360000	130250	1.23993e+06	100000	10082155	110943	3600	6512.5	61996.4	864.45	1706.6	10657	27824	48601	14672	5520	122924	1.28369e+07	1.03006e+06	415821	1.44588e+06	16.605	1.28369e+07	773072	14.0648	4.04489		102802	1.28369e+07	124.87
	16636875	924522	360000	130500	1.2417e+06	100000	10082155	110943	3600	6525	62084.9	864.45	1706.6	10657	27824	48601	14672	5520	123045	1.28389e+07	1.03022e+06	416043	1.44627e+06	16.6369	1.28389e+07	771712	14.0416	4.03929		102999	1.28389e+07	124.651
	16668750	924522	360000	130750	1.24347e+06	100000	10082155	110943	3600	6537.5	62173.3	864.45	1706.6	10657	27824	48601	14672	5520	123166	1.28409e+07	1.03039e+06	416265	1.44665e+06	16.6687	1.28409e+07	770357	14.0184	4.03372		103196	1.28409e+07	124.432
	16700625	924522	360000	131000	1.24524e+06	100000	10082155	110943	3600	6550	62261.8	864.45	1706.6	10657	27824	48601	14672	5520	123287	1.28429e+07	1.03055e+06	416486	1.44703e+06	16.7006	1.28429e+07	769008	13.9954	4.02816		103394	1.28429e+07	124.214
	16732500	924522	360000	131250	1247004	100000	10082155	110943	3600	6562.5	62350.2	864.45	1706.6	10657	27824	48601	14672	5520	123408	12844931	1.03071e+06	416708	1.44742e+06	16.7325	12844931	767664	13.9724	4.02263		103591	12844931	123.997
	16764375	924522	360000	131500	1.24877e+06	100000	10082155	110943	3600	6575	62438.6	864.45	1706.6	10657	27824	48601	14672	5520	123528	1.28469e+07	1.03087e+06	416930	1.4478e+06	16.7644	1.28469e+07	766324	13.9496	4.01712		103788	1.28469e+07	123.78
	16796250	924522	360000	131750	1.25054e+06	100000	10082155	110943	3600	6587.5	62527.1	864.45	1706.6	10657	27824	48601	14672	5520	123649	1.2849e+07	1.03103e+06	417151	1.44819e+06	16.7963	1.2849e+07	764990	13.9268	4.01163		103986	1.2849e+07	123.565
	16828125	924522	360000	132000	1.25231e+06	100000	10082155	110943	3600	6600	62615.5	864.45	1706.6	10657	27824	48601	14672	5520	123770	1.2851e+07	1.0312e+06	417373	1.44857e+06	16.8281	1.2851e+07	763661	13.9041	4.00616		104183	1.2851e+07	123.35
	16860000	924522	360000	132250	1.25408e+06	100000	10082155	110943	3600	6612.5	62704	864.45	1706.6	10657	27824	48601	14672	5520	123891	1.2853e+07	1.03136e+06	417595	1.44895e+06	16.86	1.2853e+07	762337	13.8815	4.00071		104380	1.2853e+07	123.136
	16891875	924522	360000	132500	1255848	100000	10082155	110943	3600	6625	62792.4	864.45	1706.6	10657	27824	48601	14672	5520	124012	12855025	1.03152e+06	417817	1.44934e+06	16.8919	12855025	761018	13.859	3.99528		104578	12855025	122.923
	16923750	924522	360000	132750	1.25762e+06	100000	10082155	110943	3600	6637.5	62880.8	864.45	1706.6	10657	27824	49518	14672	5520	124132	1.2857e+07	1.03168e+06	418955	1.45064e+06	16.9237	1.2857e+07	759704	13.8453	3.99862		104775	1.2857e+07	122.711
	16955625	924522	360000	133000	1.25939e+06	100000	10082155	110943	3600	6650	62969.3	864.45	1706.6	10657	27824	49518	14672	5520	124253	1.28591e+07	1.03184e+06	419177	1.45102e+06	16.9556	1.28591e+07	758395	13.8229	3.99322		104972	1.28591e+07	122.5
	16987500	924522	360000	133250	1.26115e+06	100000	10082155	110943	3600	6662.5	63057.7	864.45	1706.6	10657	27824	49518	14672	5520	124374	1.28611e+07	1.03201e+06	419399	1.45141e+06	16.9875	1.28611e+07	757091	13.8006	3.98783		105170	1.28611e+07	122.289
	17019375	924522	360000	133500	1.26292e+06	100000	10082155	110943	3600	6675	63146.2	864.45	1706.6	10657	27824	49518	14672	5520	124495	1.28631e+07	1.03217e+06	419621	1.45179e+06	17.0194	1.28631e+07	755792	13.7784	3.98247		105367	1.28631e+07	122.079
	17051250	924522	360000	133750	1264692	100000	10082155	110943	3600	6687.5	63234.6	864.45	1706.6	10657	27824	49518	14672	5520	124616	12865119	1.03233e+06	419842	1.45217e+06	17.0512	12865119	754497	13.7563	3.97712		105564	12865119	121.87
	17083125	924522	360000	134000	1.26646e+06	100000	10082155	110943	3600	6700	63323	864.45	1706.6	10657	27824	49518	14672	5520	124736	1.28671e+07	1.03249e+06	420064	1.45256e+06	17.0831	1.28671e+07	753207	13.7342	3.9718		105762	1.28671e+07	121.662
	17115000	924522	360000	134250	1.26823e+06	100000	10082155	110943	3600	6712.5	63411.5	864.45	1706.6	10657	27824	49518	14672	5520	124857	1.28692e+07	1.03265e+06	420286	1.45294e+06	17.115	1.28692e+07	751923	13.7123	3.9665		105959	1.28692e+07	121.454
	17146875	924522	360000	134500	1.27e+06	100000	10082155	110943	3600	6725	63499.9	864.45	1706.6	10657	27824	49518	14672	5520	124978	1.28712e+07	1.03282e+06	420508	1.45332e+06	17.1469	1.28712e+07	750643	13.6904	3.96121		106156	1.28712e+07	121.247
	17178750	924522	360000	134750	1.27177e+06	100000	10082155	110943	3600	6737.5	63588.4	864.45	1706.6	10657	27824	49518	14672	5520	125099	1.28732e+07	1.03298e+06	420729	1.45371e+06	17.1788	1.28732e+07	749367	13.6686	3.95595		106354	1.28732e+07	121.041
	17210625	924522	360000	135000	1273536	100000	10082155	110943	3600	6750	63676.8	864.45	1706.6	10657	27824	49518	14672	5520	125219	12875213	1.03314e+06	420951	1.45409e+06	17.2106	12875213	748097	13.6469	3.9507		106551	12875213	120.836
	17242500	924522	360000	135250	1.2753e+06	100000	10082155	110943	3600	6762.5	63765.2	864.45	1706.6	10657	27824	50435	14672	5520	125340	1.28772e+07	1.0333e+06	422090	1.45539e+06	17.2425	1.28772e+07	746831	13.6339	3.95406		106748	1.28772e+07	120.632
	17274375	924522	360000	135500	1.27707e+06	100000	10082155	110943	3600	6775	63853.7	864.45	1706.6	10657	27824	50435	14672	5520	125461	1.28793e+07	1.03346e+06	422311	1.45578e+06	17.2744	1.28793e+07	745570	13.6123	3.94884		106946	1.28793e+07	120.428
	17306250	924522	360000	135750	1.27884e+06	100000	10082155	110943	3600	6787.5	63942.1	864.45	1706.6	10657	27824	50435	14672	5520	125582	1.28813e+07	1.03363e+06	422533	1.45616e+06	17.3062	1.28813e+07	744313	13.5908	3.94364		107143	1.28813e+07	120.225
	17338125	924522	382500	136000	1.2983e+06	100000	10082155	110943	3825	6800	64915	910.35	1802	10657	27824	50435	15589	5520	125703	1.29235e+07	1.03701e+06	424923	1.46194e+06	17.3381	1.29235e+07	745379	13.6196	3.95865		107340	1.29235e+07	120.397
	17370000	924522	382500	136250	1300068	100000	10082155	110943	3825	6812.5	65003.4	910.35	1802	10657	27824	50435	15589	5520	125823	12925495	1.03718e+06	425144	1.46232e+06	17.37	12925495	744128	13.5982	3.95345		107538	12925495	120.195
	17401875	924522	382500	136500	1.30184e+06	100000	10082155	110943	3825	6825	65091.8	910.35	1802	10657	27824	50435	15589	5520	125944	1.29275e+07	1.03734e+06	425366	1.4627e+06	17.4019	1.29275e+07	742881	13.5769	3.94826		107735	1.29275e+07	119.994
	17433750	924522	382500	136750	1.30361e+06	100000	10082155	110943	3825	6837.5	65180.3	910.35	1802	10657	27824	50435	15589	5520	126065	1.29295e+07	1.0375e+06	425588	1.46309e+06	17.4337	1.29295e+07	741638	13.5556	3.9431		107932	1.29295e+07	119.793
	17465625	924522	382500	137000	1.30537e+06	100000	10082155	110943	3825	6850	65268.7	910.35	1802	10657	27824	50435	15589	5520	126186	1.29316e+07	1.03766e+06	425810	1.46347e+06	17.4656	1.29316e+07	740400	13.5344	3.93795		108130	1.29316e+07	119.593
	17497500	924522	382500	137250	1.30714e+06	100000	10082155	110943	3825	6862.5	65357.2	910.35	1802	10657	27824	50435	15589	5520	126307	1.29336e+07	1.03782e+06	426031	1.46385e+06	17.4975	1.29336e+07	739167	13.5133	3.93283		108327	1.29336e+07	119.394
	17529375	924522	382500	137500	1308912	100000	10082155	110943	3825	6875	65445.6	910.35	1802	10657	27824	50435	15589	5520	126427	12935589	1.03799e+06	426253	1.46424e+06	17.5294	12935589	737938	13.4923	3.92772		108524	12935589	119.195
	17561250	924522	382500	137750	1.31068e+06	100000	10082155	110943	3825	6887.5	65534	910.35	1802	10657	27824	51352	15589	5520	126548	1.29376e+07	1.03815e+06	427392	1.46554e+06	17.5613	1.29376e+07	736713	13.4797	3.93106		108722	1.29376e+07	118.997
	17593125	924522	382500	138000	1.31245e+06	100000	10082155	110943	3825	6900	65622.5	910.35	1802	10657	27824	51352	15589	5520	126669	1.29396e+07	1.03831e+06	427613	1.46592e+06	17.5931	1.29396e+07	735493	13.4588	3.92598		108919	1.29396e+07	118.8
	17625000	924522	382500	138250	1.31422e+06	100000	10082155	110943	3825	6912.5	65710.9	910.35	1802	10657	27824	51352	15589	5520	126790	1.29416e+07	1.03847e+06	427835	1.46631e+06	17.625	1.29416e+07	734278	13.438	3.92091		109116	1.29416e+07	118.604
	17656875	924522	382500	138500	1.31599e+06	100000	10082155	110943	3825	6925	65799.4	910.35	1802	10657	27824	51352	15589	5520	126911	1.29437e+07	1.03863e+06	428057	1.46669e+06	17.6569	1.29437e+07	733067	13.4173	3.91586		109314	1.29437e+07	118.408
	17688750	924522	382500	138750	1317756	100000	10082155	110943	3825	6937.5	65887.8	910.35	1802	10657	27824	51352	15589	5520	127031	12945683	1.0388e+06	428279	1.46707e+06	17.6887	12945683	731860	13.3966	3.91083		109511	12945683	118.213
	17720625	924522	382500	139000	1.31952e+06	100000	10082155	110943	3825	6950	65976.2	910.35	1802	10657	27824	51352	15589	5520	127152	1.29477e+07	1.03896e+06	428500	1.46746e+06	17.7206	1.29477e+07	730657	13.376	3.90581		109708	1.29477e+07	118.019
	17752500	924522	382500	139250	1.32129e+06	100000	10082155	110943	3825	6962.5	66064.7	910.35	1802	10657	27824	51352	15589	5520	127273	1.29497e+07	1.03912e+06	428722	1.46784e+06	17.7525	1.29497e+07	729459	13.3555	3.90082		109906	1.29497e+07	117.826
	17784375	924522	382500	139500	1.32306e+06	100000	10082155	110943	3825	6975	66153.1	910.35	1802	10657	27824	51352	15589	5520	127394	1.29517e+07	1.03928e+06	428944	1.46822e+06	17.7844	1.29517e+07	728265	13.335	3.89584		110103	1.29517e+07	117.633
	17816250	924522	382500	139750	1.32483e+06	100000	10082155	110943	3825	6987.5	66241.6	910.35	1802	10657	27824	51352	15589	5520	127514	1.29538e+07	1.03944e+06	429166	1.46861e+06	17.8163	1.29538e+07	727075	13.3146	3.89088		110300	1.29538e+07	117.441
	17848125	924522	382500	140000	1326600	100000	10082155	110943	3825	7000	66330	910.35	1802	10657	27824	51352	15589	5520	127635	12955777	1.03961e+06	429387	1.46899e+06	17.8481	12955777	725890	13.2943	3.88594		110498	12955777	117.249
	17880000	924522	382500	140250	1.32837e+06	100000	10082155	110943	3825	7012.5	66418.4	910.35	1802	10657	27824	52269	15589	5520	127756	1.29578e+07	1.03977e+06	430526	1.47029e+06	17.88	1.29578e+07	724709	13.2824	3.8893		110695	1.29578e+07	117.058
	17911875	924522	382500	140500	1.33014e+06	100000	10082155	110943	3825	7025	66506.9	910.35	1802	10657	27824	52269	15589	5520	127877	1.29598e+07	1.03993e+06	430748	1.47068e+06	17.9119	1.29598e+07	723532	13.2622	3.88437		110892	1.29598e+07	116.868
	17943750	924522	382500	140750	1.33191e+06	100000	10082155	110943	3825	7037.5	66595.3	910.35	1802	10657	27824	52269	15589	5520	127998	1.29618e+07	1.04009e+06	430969	1.47106e+06	17.9438	1.29618e+07	722359	13.2421	3.87947		111090	1.29618e+07	116.679
	17975625	924522	382500	141000	1.33368e+06	100000	10082155	110943	3825	7050	66683.8	910.35	1802	10657	27824	52269	15589	5520	128118	1.29639e+07	1.04025e+06	431191	1.47144e+06	17.9756	1.29639e+07	721191	13.2221	3.87458		111287	1.29639e+07	116.49
	18007500	924522	382500	141250	1335444	100000	10082155	110943	3825	7062.5	66772.2	910.35	1802	10657	27824	52269	15589	5520	128239	12965871	1.04042e+06	431413	1.47183e+06	18.0075	12965871	720026	13.2021	3.86971		111484	12965871	116.302
	18039375	924522	382500	141500	1.33721e+06	100000	10082155	110943	3825	7075	66860.6	910.35	1802	10657	27824	52269	15589	5520	128360	1.29679e+07	1.04058e+06	431635	1.47221e+06	18.0394	1.29679e+07	718866	13.1822	3.86486		111682	1.29679e+07	116.115
	18071250	924522	382500	141750	1.33898e+06	100000	10082155	110943	3825	7087.5	66949.1	910.35	1802	10657	27824	52269	15589	5520	128481	1.29699e+07	1.04074e+06	431856	1.4726e+06	18.0712	1.29699e+07	717710	13.1624	3.86003		111879	1.29699e+07	115.928
	18103125	924522	382500	142000	1.34075e+06	100000	10082155	110943	3825	7100	67037.5	910.35	1802	10657	27824	52269	15589	5520	128602	1.29719e+07	1.0409e+06	432078	1.47298e+06	18.1031	1.29719e+07	716557	13.1426	3.85521		112076	1.29719e+07	115.742
	18135000	924522	382500	142250	1.34252e+06	100000	10082155	110943	3825	7112.5	67126	910.35	1802	10657	27824	52269	15589	5520	128722	1.29739e+07	1.04106e+06	432300	1.47336e+06	18.135	1.29739e+07	715409	13.1229	3.85041		112274	1.29739e+07	115.556
	18166875	924522	382500	142500	1344288	100000	10082155	110943	3825	7125	67214.4	910.35	1802	10657	27824	52269	15589	5520	128843	12975965	1.04123e+06	432522	1.47375e+06	18.1669	12975965	714265	13.1033	3.84562		112471	12975965	115.372
	18198750	924522	382500	142750	1.34606e+06	100000	10082155	110943	3825	7137.5	67302.8	910.35	1802	10657	27824	53186	15589	5520	128964	1.2978e+07	1.04139e+06	433660	1.47505e+06	18.1988	1.2978e+07	713125	13.0919	3.84899		112668	1.2978e+07	115.187
	18230625	924522	382500	143000	1.34783e+06	100000	10082155	110943	3825	7150	67391.3	910.35	1802	10657	27824	53186	15589	5520	129085	1.298e+07	1.04155e+06	433882	1.47543e+06	18.2306	1.298e+07	711989	13.0724	3.84423		112866	1.298e+07	115.004
	18262500	924522	382500	143250	1.34959e+06	100000	10082155	110943	3825	7162.5	67479.7	910.35	1802	10657	27824	53186	15589	5520	129206	1.2982e+07	1.04171e+06	434104	1.47581e+06	18.2625	1.2982e+07	710857	13.053	3.83948		113063	1.2982e+07	114.821
	18294375	924522	382500	143500	1.35136e+06	100000	10082155	110943	3825	7175	67568.2	910.35	1802	10657	27824	53186	15589	5520	129326	1.2984e+07	1.04187e+06	434325	1.4762e+06	18.2944	1.2984e+07	709729	13.0337	3.83475		113260	1.2984e+07	114.639
	18326250	924522	382500	143750	1353132	100000	10082155	110943	3825	7187.5	67656.6	910.35	1802	10657	27824	53186	15589	5520	129447	12986059	1.04203e+06	434547	1.47658e+06	18.3263	12986059	708604	13.0144	3.83003		113458	12986059	114.457
	18358125	924522	382500	144000	1.3549e+06	100000	10082155	110943	3825	7200	67745	910.35	1802	10657	27824	53186	15589	5520	129568	1.29881e+07	1.0422e+06	434769	1.47697e+06	18.3581	1.29881e+07	707484	12.9952	3.82533		113655	1.29881e+07	114.276
	18390000	924522	382500	144250	1.35667e+06	100000	10082155	110943	3825	7212.5	67833.5	910.35	1802	10657	27824	53186	15589	5520	129689	1.29901e+07	1.04236e+06	434991	1.47735e+06	18.39	1.29901e+07	706367	12.976	3.82065		113852	1.29901e+07	114.096
	18421875	924522	405000	144500	1.37613e+06	100000	10082155	110943	4050	7225	68806.3	956.25	1897.4	10657	27824	53186	16506	5520	129810	1.30323e+07	1.04575e+06	437380	1.48313e+06	18.4219	1.30323e+07	707436	13.0042	3.83499		114050	1.30323e+07	114.269
	18453750	1232696	405000	144750	1.39558e+06	100000	10082155	147924	4050	7237.5	69779.2	956.25	1897.4	10657	27824	53186	16506	7360	129930	1.33602e+07	1.07206e+06	477307	1.54936e+06	18.4537	1.33602e+07	723982	13.5615	4.17785		114247	1.33602e+07	116.941
	18485625	1232696	405000	145000	1397352	100000	10082155	147924	4050	7250	69867.6	956.25	1897.4	10657	27824	53186	16506	7360	130051	13362203	1.07222e+06	477529	1.54975e+06	18.4856	13362203	722843	13.5415	4.17258		114445	13362203	116.757
	18517500	1232696	405000	145250	1.39912e+06	100000	10082155	147924	4050	7262.5	69956	956.25	1897.4	10657	27824	54103	16506	7360	130172	1.33642e+07	1.07238e+06	478668	1.55105e+06	18.5175	1.33642e+07	721708	13.5295	4.17533		114642	1.33642e+07	116.574
	18549375	1232696	405000	145500	1.40089e+06	100000	10082155	147924	4050	7275	70044.5	956.25	1897.4	10657	27824	54103	16506	7360	130293	1.33662e+07	1.07254e+06	478889	1.55143e+06	18.5494	1.33662e+07	720576	13.5096	4.17009		114839	1.33662e+07	116.391
	18581250	1232696	405000	145750	1.40266e+06	100000	10082155	147924	4050	7287.5	70132.9	956.25	1897.4	10657	27824	54103	16506	7360	130413	1.33683e+07	1.0727e+06	479111	1.55181e+06	18.5813	1.33683e+07	719449	13.4898	4.16486		115037	1.33683e+07	116.209
	18613125	1232696	405000	146000	1.40443e+06	100000	10082155	147924	4050	7300	70221.4	956.25	1897.4	10657	27824	54103	16506	7360	130534	1.33703e+07	1.07287e+06	479333	1.5522e+06	18.6131	1.33703e+07	718325	13.47	4.15965		115234	1.33703e+07	116.027
	18645000	1232696	405000	146250	1406196	100000	10082155	147924	4050	7312.5	70309.8	956.25	1897.4	10657	27824	54103	16506	7360	130655	13372297	1.07303e+06	479555	1.55258e+06	18.645	13372297	717206	13.4503	4.15446		115431	13372297	115.846
	18676875	1232696	405000	146500	1.40796e+06	100000	10082155	147924	4050	7325	70398.2	956.25	1897.4	10657	27824	54103	16506	7360	130776	1.33743e+07	1.07319e+06	479776	1.55297e+06	18.6769	1.33743e+07	716090	13.4306	4.14929		115629	1.33743e+07	115.666
	18708750	1232696	405000	146750	1.40973e+06	100000	10082155	147924	4050	7337.5	70486.7	956.25	1897.4	10657	27824	54103	16506	7360	130897	1.33763e+07	1.07335e+06	479998	1.55335e+06	18.7087	1.33763e+07	714977	13.4111	4.14413		115826	1.33763e+07	115.487
	18740625	1232696	405000	147000	1.4115e+06	100000	10082155	147924	4050	7350	70575.1	956.25	1897.4	10657	27824	54103	16506	7360	131017	1.33784e+07	1.07351e+06	480220	1.55373e+06	18.7406	1.33784e+07	713869	13.3916	4.139		116023	1.33784e+07	115.308
	18772500	1232696	405000	147250	1.41327e+06	100000	10082155	147924	4050	7362.5	70663.6	956.25	1897.4	10657	27824	54103	16506	7360	131138	1.33804e+07	1.07368e+06	480441	1.55412e+06	18.7725	1.33804e+07	712765	13.3721	4.13388		116221	1.33804e+07	115.129
	18804375	1232696	405000	147500	1415040	100000	10082155	147924	4050	7375	70752	956.25	1897.4	10657	27824	54103	16506	7360	131259	13382391	1.07384e+06	480663	1.5545e+06	18.8044	13382391	711664	13.3528	4.12877		116418	13382391	114.951
	18836250	1232696	405000	147750	1.41681e+06	100000	10082155	147924	4050	7387.5	70840.4	956.25	1897.4	10657	27824	55020	16506	7360	131380	1.33844e+07	1.074e+06	481802	1.5558e+06	18.8362	1.33844e+07	710567	13.3413	4.13155		116615	1.33844e+07	114.774
	18868125	1232696	405000	148000	1.41858e+06	100000	10082155	147924	4050	7400	70928.9	956.25	1897.4	10657	27824	55020	16506	7360	131501	1.33864e+07	1.07416e+06	482024	1.55619e+06	18.8681	1.33864e+07	709473	13.3221	4.12647		116813	1.33864e+07	114.598
	18900000	1232696	405000	148250	1.42035e+06	100000	10082155	147924	4050	7412.5	71017.3	956.25	1897.4	10657	27824	55020	16506	7360	131621	1.33884e+07	1.07432e+06	482245	1.55657e+06	18.9	1.33884e+07	708383	13.3029	4.12141		117010	1.33884e+07	114.421
	18931875	1232696	405000	148500	1.42212e+06	100000	10082155	147924	4050	7425	71105.8	956.25	1897.4	10657	27824	55020	16506	7360	131742	1.33905e+07	1.07449e+06	482467	1.55695e+06	18.9319	1.33905e+07	707297	13.2838	4.11636		117207	1.33905e+07	114.246
	18963750	1232696	405000	148750	1423884	100000	10082155	147924	4050	7437.5	71194.2	956.25	1897.4	10657	27824	55020	16506	7360	131863	13392485	1.07465e+06	482689	1.55734e+06	18.9638	13392485	706215	13.2647	4.11133		117405	13392485	114.071
	18995625	1232696	405000	149000	1.42565e+06	100000	10082155	147924	4050	7450	71282.6	956.25	1897.4	10657	27824	55020	16506	7360	131984	1.33945e+07	1.07481e+06	482911	1.55772e+06	18.9956	1.33945e+07	705136	13.2457	4.10632		117602	1.33945e+07	113.897
	19027500	1232696	405000	149250	1.42742e+06	100000	10082155	147924	4050	7462.5	71371.1	956.25	1897.4	10657	27824	55020	16506	7360	132105	1.33965e+07	1.07497e+06	483132	1.5581e+06	19.0275	1.33965e+07	704061	13.2268	4.10132		117799	1.33965e+07	113.723
	19059375	1232696	405000	149500	1.42919e+06	100000	10082155	147924	4050	7475	71459.5	956.25	1897.4	10657	27824	55020	16506	7360	132225	1.33985e+07	1.07513e+06	483354	1.55849e+06	19.0594	1.33985e+07	702990	13.2079	4.09634		117997	1.33985e+07	113.55
	19091250	1232696	405000	149750	1.43096e+06	100000	10082155	147924	4050	7487.5	71548	956.25	1897.4	10657	27824	55020	16506	7360	132346	1.34006e+07	1.0753e+06	483576	1.55887e+06	19.0912	1.34006e+07	701922	13.1891	4.09138		118194	1.34006e+07	113.378
	19123125	1232696	405000	150000	1432728	100000	10082155	147924	4050	7500	71636.4	956.25	1897.4	10657	27824	55020	16506	7360	132467	13402579	1.07546e+06	483797	1.55926e+06	19.1231	13402579	700857	13.1704	4.08643		118391	13402579	113.206
	19155000	1232696	405000	150250	1.4345e+06	100000	10082155	147924	4050	7512.5	71724.8	956.25	1897.4	10657	27824	55937	16506	7360	132588	1.34046e+07	1.07562e+06	484936	1.56056e+06	19.155	1.34046e+07	699796	13.1594	4.08923		118589	1.34046e+07	113.034
	19186875	1232696	405000	150500	1.43627e+06	100000	10082155	147924	4050	7525	71813.3	956.25	1897.4	10657	27824	55937	16506	7360	132708	1.34066e+07	1.07578e+06	485158	1.56094e+06	19.1869	1.34066e+07	698739	13.1408	4.0843		118786	1.34066e+07	112.864
	19218750	1232696	405000	150750	1.43803e+06	100000	10082155	147924	4050	7537.5	71901.7	956.25	1897.4	10657	27824	55937	16506	7360	132829	1.34086e+07	1.07594e+06	485380	1.56132e+06	19.2188	1.34086e+07	697685	13.1222	4.07939		118983	1.34086e+07	112.693
	19250625	1232696	405000	151000	1.4398e+06	100000	10082155	147924	4050	7550	71990.2	956.25	1897.4	10657	27824	55937	16506	7360	132950	1.34107e+07	1.07611e+06	485601	1.56171e+06	19.2506	1.34107e+07	696635	13.1037	4.0745		119181	1.34107e+07	112.524
	19282500	1232696	405000	151250	1441572	100000	10082155	147924	4050	7562.5	72078.6	956.25	1897.4	10657	27824	55937	16506	7360	133071	13412673	1.07627e+06	485823	1.56209e+06	19.2825	13412673	695588	13.0853	4.06962		119378	13412673	112.355
	19314375	1232696	405000	151500	1.44334e+06	100000	10082155	147924	4050	7575	72167	956.25	1897.4	10657	27824	55937	16506	7360	133192	1.34147e+07	1.07643e+06	486045	1.56247e+06	19.3144	1.34147e+07	694544	13.0669	4.06476		119575	1.34147e+07	112.186
	19346250	1232696	405000	151750	1.44511e+06	100000	10082155	147924	4050	7587.5	72255.5	956.25	1897.4	10657	27824	55937	16506	7360	133312	1.34167e+07	1.07659e+06	486267	1.56286e+06	19.3463	1.34167e+07	693504	13.0485	4.05991		119773	1.34167e+07	112.018
	19378125	1232696	405000	152000	1.44688e+06	100000	10082155	147924	4050	7600	72343.9	956.25	1897.4	10657	27824	55937	16506	7360	133433	1.34187e+07	1.07675e+06	486488	1.56324e+06	19.3781	1.34187e+07	692468	13.0303	4.05508		119970	1.34187e+07	111.851
	19410000	1232696	405000	152250	1.44865e+06	100000	10082155	147924	4050	7612.5	72432.4	956.25	1897.4	10657	27824	55937	16506	7360	133554	1.34207e+07	1.07692e+06	486710	1.56363e+06	19.41	1.34207e+07	691435	13.0121	4.05027		120167	1.34207e+07	111.684
	19441875	1232696	405000	152500	1.45042e+06	100000	10082155	147924	4050	7625	72520.8	956.25	1897.4	10657	27824	55937	16506	7360	133675	13422767	1.07708e+06	486932	1.56401e+06	19.4419	13422767	690405	12.9939	4.04547		120365	13422767	111.518
	19473750	1232696	405000	152750	1.45218e+06	100000	10082155	147924	4050	7637.5	72609.2	956.25	1897.4	10657	27824	56854	16506	7360	133796	1.34248e+07	1.07724e+06	488070	1.56531e+06	19.4737	1.34248e+07	689379	12.9834	4.04829		120562	1.34248e+07	111.352
	19505625	1232696	427500	153000	1.47164e+06	100000	10082155	147924	4275	7650	73582.1	1002.15	1992.8	10657	27824	56854	17423	7360	133916	1.3467e+07	1.08063e+06	490460	1.57109e+06	19.5056	1.3467e+07	690416	13.0101	4.06147		120759	1.3467e+07	111.519
	19537500	1232696	427500	153250	1.47341e+06	100000	10082155	147924	4275	7662.5	73670.5	1002.15	1992.8	10657	27824	56854	17423	7360	134037	1.3469e+07	1.08079e+06	490682	1.57147e+06	19.5375	1.3469e+07	689393	12.992	4.05667		120957	1.3469e+07	111.354
	19569375	1232696	427500	153500	1.47518e+06	100000	10082155	147924	4275	7675	73759	1002.15	1992.8	10657	27824	56854	17423	7360	134158	1.3471e+07	1.08095e+06	490903	1.57185e+06	19.5694	1.3471e+07	688373	12.974	4.0519		121154	1.3471e+07	111.189
	19601250	1232696	427500	153750	1.47695e+06	100000	10082155	147924	4275	7687.5	73847.4	1002.15	1992.8	10657	27824	56854	17423	7360	134279	13473049	1.08111e+06	491125	1.57224e+06	19.6013	13473049	687357	12.9561	4.04713		121351	13473049	111.025
	19633125	1232696	427500	154000	1.47872e+06	100000	10082155	147924	4275	7700	73935.8	1002.15	1992.8	10657	27824	56854	17423	7360	134400	1.34751e+07	1.08127e+06	491347	1.57262e+06	19.6331	1.34751e+07	686344	12.9382	4.04239		121549	1.34751e+07	110.861
	19665000	1232696	427500	154250	1.48049e+06	100000	10082155	147924	4275	7712.5	74024.3	1002.15	1992.8	10657	27824	56854	17423	7360	134520	1.34771e+07	1.08144e+06	491569	1.573e+06	19.665	1.34771e+07	685334	12.9204	4.03766		121746	1.34771e+07	110.698
	19696875	1232696	427500	154500	1.48225e+06	100000	10082155	147924	4275	7725	74112.7	1002.15	1992.8	10657	27824	56854	17423	7360	134641	1.34791e+07	1.0816e+06	491790	1.57339e+06	19.6969	1.34791e+07	684327	12.9026	4.03294		121943	1.34791e+07	110.536
	19728750	1232696	427500	154750	1.48402e+06	100000	10082155	147924	4275	7737.5	74201.2	1002.15	1992.8	10657	27824	56854	17423	7360	134762	1.34811e+07	1.08176e+06	492012	1.57377e+06	19.7288	1.34811e+07	683324	12.8849	4.02824		122141	1.34811e+07	110.374
	19760625	1232696	427500	155000	1.48579e+06	100000	10082155	147924	4275	7750	74289.6	1002.15	1992.8	10657	27824	56854	17423	7360	134883	13483143	1.08192e+06	492234	1.57416e+06	19.7606	13483143	682324	12.8673	4.02355		122338	13483143	110.212
	19792500	1232696	427500	155250	1.48756e+06	100000	10082155	147924	4275	7762.5	74378	1002.15	1992.8	10657	27824	57771	17423	7360	135003	1.34852e+07	1.08208e+06	493372	1.57546e+06	19.7925	1.34852e+07	681327	12.8572	4.02637		122535	1.34852e+07	110.051
	19824375	1232696	427500	155500	1.48933e+06	100000	10082155	147924	4275	7775	74466.5	1002.15	1992.8	10657	27824	57771	17423	7360	135124	1.34872e+07	1.08225e+06	493594	1.57584e+06	19.8244	1.34872e+07	680333	12.8396	4.0217		122733	1.34872e+07	109.891
	19856250	1232696	427500	155750	1.4911e+06	100000	10082155	147924	4275	7787.5	74554.9	1002.15	1992.8	10657	27824	57771	17423	7360	135245	1.34892e+07	1.08241e+06	493816	1.57622e+06	19.8562	1.34892e+07	679343	12.8221	4.01705		122930	1.34892e+07	109.731
	19888125	1232696	427500	156000	1.49287e+06	100000	10082155	147924	4275	7800	74643.4	1002.15	1992.8	10657	27824	57771	17423	7360	135366	1.34912e+07	1.08257e+06	494038	1.57661e+06	19.8881	1.34912e+07	678355	12.8047	4.01241		123127	1.34912e+07	109.571
	19920000	1232696	427500	156250	1.49464e+06	100000	10082155	147924	4275	7812.5	74731.8	1002.15	1992.8	10657	27824	57771	17423	7360	135487	13493237	1.08273e+06	494259	1.57699e+06	19.92	13493237	677371	12.7873	4.00779		123325	13493237	109.412
	19951875	1232696	427500	156500	1.4964e+06	100000	10082155	147924	4275	7825	74820.2	1002.15	1992.8	10657	27824	57771	17423	7360	135607	1.34953e+07	1.08289e+06	494481	1.57738e+06	19.9519	1.34953e+07	676390	12.77	4.00318		123522	1.34953e+07	109.254
	19983750	1232696	427500	156750	1.49817e+06	100000	10082155	147924	4275	7837.5	74908.7	1002.15	1992.8	10657	27824	57771	17423	7360	135728	1.34973e+07	1.08306e+06	494703	1.57776e+06	19.9838	1.34973e+07	675413	12.7527	3.99859		123719	1.34973e+07	109.096
	20015625	1232696	427500	157000	1.49994e+06	100000	10082155	147924	4275	7850	74997.1	1002.15	1992.8	10657	27824	57771	17423	7360	135849	1.34993e+07	1.08322e+06	494925	1.57814e+06	20.0156	1.34993e+07	674438	12.7355	3.99401		123917	1.34993e+07	108.938
	20047500	1232696	427500	157250	1.50171e+06	100000	10082155	147924	4275	7862.5	75085.6	1002.15	1992.8	10657	27824	57771	17423	7360	135970	1.35013e+07	1.08338e+06	495146	1.57853e+06	20.0475	1.35013e+07	673466	12.7184	3.98945		124114	1.35013e+07	108.781
	20079375	1232696	427500	157500	1.50348e+06	100000	10082155	147924	4275	7875	75174	1002.15	1992.8	10657	27824	57771	17423	7360	136091	13503331	1.08354e+06	495368	1.57891e+06	20.0794	13503331	672498	12.7012	3.9849		124311	13503331	108.625
	20111250	1232696	427500	157750	1.50525e+06	100000	10082155	147924	4275	7887.5	75262.4	1002.15	1992.8	10657	27824	58688	17423	7360	136211	1.35053e+07	1.0837e+06	496507	1.58021e+06	20.1112	1.35053e+07	671532	12.6916	3.98773		124509	1.35053e+07	108.469
	20143125	1232696	427500	158000	1.50702e+06	100000	10082155	147924	4275	7900	75350.9	1002.15	1992.8	10657	27824	58688	17423	7360	136332	1.35074e+07	1.08387e+06	496729	1.58059e+06	20.1431	1.35074e+07	670570	12.6746	3.98319		124706	1.35074e+07	108.314
	20175000	1232696	427500	158250	1.50879e+06	100000	10082155	147924	4275	7912.5	75439.3	1002.15	1992.8	10657	27824	58688	17423	7360	136453	1.35094e+07	1.08403e+06	496950	1.58098e+06	20.175	1.35094e+07	669610	12.6576	3.97868		124903	1.35094e+07	108.159
	20206875	1232696	427500	158500	1.51056e+06	100000	10082155	147924	4275	7925	75527.8	1002.15	1992.8	10657	27824	58688	17423	7360	136574	1.35114e+07	1.08419e+06	497172	1.58136e+06	20.2069	1.35114e+07	668654	12.6407	3.97417		125101	1.35114e+07	108.004
	20238750	1232696	427500	158750	1.51232e+06	100000	10082155	147924	4275	7937.5	75616.2	1002.15	1992.8	10657	27824	58688	17423	7360	136695	13513425	1.08435e+06	497394	1.58175e+06	20.2387	13513425	667701	12.6239	3.96968		125298	13513425	107.85
	20270625	1232696	427500	159000	1.51409e+06	100000	10082155	147924	4275	7950	75704.6	1002.15	1992.8	10657	27824	58688	17423	7360	136815	1.35154e+07	1.08451e+06	497615	1.58213e+06	20.2706	1.35154e+07	666750	12.6071	3.96521		125495	1.35154e+07	107.697
	20302500	1232696	427500	159250	1.51586e+06	100000	10082155	147924	4275	7962.5	75793.1	1002.15	1992.8	10657	27824	58688	17423	7360	136936	1.35175e+07	1.08468e+06	497837	1.58251e+06	20.3025	1.35175e+07	665803	12.5903	3.96075		125693	1.35175e+07	107.544
	20334375	1232696	427500	159500	1.51763e+06	100000	10082155	147924	4275	7975	75881.5	1002.15	1992.8	10657	27824	58688	17423	7360	137057	1.35195e+07	1.08484e+06	498059	1.5829e+06	20.3344	1.35195e+07	664858	12.5736	3.9563		125890	1.35195e+07	107.391
	20366250	1232696	427500	159750	1.5194e+06	100000	10082155	147924	4275	7987.5	75970	1002.15	1992.8	10657	27824	58688	17423	7360	137178	1.35215e+07	1.085e+06	498281	1.58328e+06	20.3663	1.35215e+07	663917	12.557	3.95187		126087	1.35215e+07	107.239
	20398125	1232696	427500	160000	1.52117e+06	100000	10082155	147924	4275	8000	76058.4	1002.15	1992.8	10657	27824	58688	17423	7360	137298	13523519	1.08516e+06	498502	1.58366e+06	20.3981	13523519	662979	12.5404	3.94745		126285	13523519	107.087
	20430000	1232696	427500	160250	1.52294e+06	100000	10082155	147924	4275	8012.5	76146.8	1002.15	1992.8	10657	27824	59605	17423	7360	137419	1.35255e+07	1.08532e+06	499641	1.58497e+06	20.43	1.35255e+07	662043	12.5311	3.95029		126482	1.35255e+07	106.936
	20461875	1232696	427500	160500	1.52471e+06	100000	10082155	147924	4275	8025	76235.3	1002.15	1992.8	10657	27824	59605	17423	7360	137540	1.35276e+07	1.08549e+06	499863	1.58535e+06	20.4619	1.35276e+07	661110	12.5146	3.94589		126679	1.35276e+07	106.786
	20493750	1232696	427500	160750	1.52647e+06	100000	10082155	147924	4275	8037.5	76323.7	1002.15	1992.8	10657	27824	59605	17423	7360	137661	1.35296e+07	1.08565e+06	500085	1.58573e+06	20.4937	1.35296e+07	660181	12.4982	3.9415		126877	1.35296e+07	106.636
	20525625	1232696	427500	161000	1.52824e+06	100000	10082155	147924	4275	8050	76412.2	1002.15	1992.8	10657	27824	59605	17423	7360	137782	1.35316e+07	1.08581e+06	500306	1.58612e+06	20.5256	1.35316e+07	659254	12.4818	3.93712		127074	1.35316e+07	106.486
	20557500	1232696	427500	161250	1.53001e+06	100000	10082155	147924	4275	8062.5	76500.6	1002.15	1992.8	10657	27824	59605	17423	7360	137902	13533613	1.08597e+06	500528	1.5865e+06	20.5575	13533613	658330	12.4655	3.93276		127271	13533613	106.337
	20589375	1232696	450000	161500	1.54947e+06	100000	10082155	147924	4500	8075	77473.4	1048.05	2088.2	10657	27824	59605	18340	7360	138023	1.35758e+07	1.08936e+06	502917	1.59228e+06	20.5894	1.35758e+07	659360	12.4915	3.94542		127469	1.35758e+07	106.503
	20621250	1232696	450000	161750	1.55124e+06	100000	10082155	147924	4500	8087.5	77561.9	1048.05	2088.2	10657	27824	59605	18340	7360	138144	1.35778e+07	1.08952e+06	503139	1.59266e+06	20.6212	1.35778e+07	658439	12.4752	3.94105		127666	1.35778e+07	106.354
	20653125	1232696	450000	162000	1.55301e+06	100000	10082155	147924	4500	8100	77650.3	1048.05	2088.2	10657	27824	59605	18340	7360	138265	1.35799e+07	1.08968e+06	503361	1.59304e+06	20.6531	1.35799e+07	657521	12.4589	3.93671		127863	1.35799e+07	106.206
	20685000	1232696	450000	162250	1.55478e+06	100000	10082155	147924	4500	8112.5	77738.8	1048.05	2088.2	10657	27824	59605	18340	7360	138386	1.35819e+07	1.08984e+06	503583	1.59343e+06	20.685	1.35819e+07	656605	12.4427	3.93237		128061	1.35819e+07	106.058
	20716875	1232696	450000	162500	1.55654e+06	100000	10082155	147924	4500	8125	77827.2	1048.05	2088.2	10657	27824	59605	18340	7360	138506	13583895	1.09001e+06	503804	1.59381e+06	20.7169	13583895	655692	12.4266	3.92805		128258	13583895	105.911
	20748750	1232696	450000	162750	1.55831e+06	100000	10082155	147924	4500	8137.5	77915.6	1048.05	2088.2	10657	27824	60522	18340	7360	138627	1.35859e+07	1.09017e+06	504943	1.59511e+06	20.7488	1.35859e+07	654782	12.4176	3.93088		128456	1.35859e+07	105.764
	20780625	1232696	450000	163000	1.56008e+06	100000	10082155	147924	4500	8150	78004.1	1048.05	2088.2	10657	27824	60522	18340	7360	138748	1.35879e+07	1.09033e+06	505165	1.5955e+06	20.7806	1.35879e+07	653875	12.4016	3.92657		128653	1.35879e+07	105.617
	20812500	1232696	450000	163250	1.56185e+06	100000	10082155	147924	4500	8162.5	78092.5	1048.05	2088.2	10657	27824	60522	18340	7360	138869	1.359e+07	1.09049e+06	505387	1.59588e+06	20.8125	1.359e+07	652971	12.3855	3.92228		128850	1.359e+07	105.471
	20844375	1232696	450000	163500	1.56362e+06	100000	10082155	147924	4500	8175	78181	1048.05	2088.2	10657	27824	60522	18340	7360	138990	1.3592e+07	1.09065e+06	505608	1.59626e+06	20.8444	1.3592e+07	652069	12.3696	3.918		129048	1.3592e+07	105.325
	20876250	1232696	450000	163750	1.56539e+06	100000	10082155	147924	4500	8187.5	78269.4	1048.05	2088.2	10657	27824	60522	18340	7360	139110	13593989	1.09082e+06	505830	1.59665e+06	20.8762	13593989	651170	12.3537	3.91373		129245	13593989	105.18
	20908125	1232696	450000	164000	1.56716e+06	100000	10082155	147924	4500	8200	78357.8	1048.05	2088.2	10657	27824	60522	18340	7360	139231	1.3596e+07	1.09098e+06	506052	1.59703e+06	20.9081	1.3596e+07	650274	12.3378	3.90948		129442	1.3596e+07	105.035
	20940000	1232696	450000	164250	1.56893e+06	100000	10082155	147924	4500	8212.5	78446.3	1048.05	2088.2	10657	27824	60522	18340	7360	139352	1.3598e+07	1.09114e+06	506273	1.59741e+06	20.94	1.3598e+07	649380	12.322	3.90524		129640	1.3598e+07	104.891
	20971875	1232696	450000	164500	1.57069e+06	100000	10082155	147924	4500	8225	78534.7	1048.05	2088.2	10657	27824	60522	18340	7360	139473	1.36e+07	1.0913e+06	506495	1.5978e+06	20.9719	1.36e+07	648490	12.3062	3.90101		129837	1.36e+07	104.747
	21003750	1232696	450000	164750	1.57246e+06	100000	10082155	147924	4500	8237.5	78623.2	1048.05	2088.2	10657	27824	60522	18340	7360	139593	1.36021e+07	1.09146e+06	506717	1.59818e+06	21.0038	1.36021e+07	647602	12.2905	3.8968		130034	1.36021e+07	104.604
	21035625	1232696	450000	165000	1.57423e+06	100000	10082155	147924	4500	8250	78711.6	1048.05	2088.2	10657	27824	60522	18340	7360	139714	13604083	1.09163e+06	506939	1.59857e+06	21.0356	13604083	646716	12.2748	3.89259		130232	13604083	104.461
	21067500	1232696	450000	165250	1.576e+06	100000	10082155	147924	4500	8262.5	78800	1048.05	2088.2	10657	27824	61439	18340	7360	139835	1.36061e+07	1.09179e+06	508077	1.59987e+06	21.0675	1.36061e+07	645834	12.2662	3.89544		130429	1.36061e+07	104.318
	21099375	1232696	450000	165500	1.57777e+06	100000	10082155	147924	4500	8275	78888.5	1048.05	2088.2	10657	27824	61439	18340	7360	139956	1.36081e+07	1.09195e+06	508299	1.60025e+06	21.0994	1.36081e+07	644954	12.2506	3.89125		130626	1.36081e+07	104.176
	21131250	1232696	450000	165750	1.57954e+06	100000	10082155	147924	4500	8287.5	78976.9	1048.05	2088.2	10657	27824	61439	18340	7360	140077	1.36101e+07	1.09211e+06	508521	1.60063e+06	21.1313	1.36101e+07	644076	12.2351	3.88707		130824	1.36101e+07	104.034
	21163125	1232696	450000	166000	1.58131e+06	100000	10082155	147924	4500	8300	79065.4	1048.05	2088.2	10657	27824	61439	18340	7360	140197	1.36122e+07	1.09227e+06	508743	1.60102e+06	21.1631	1.36122e+07	643202	12.2196	3.88291		131021	1.36122e+07	103.893
	21195000	1232696	450000	166250	1.58308e+06	100000	10082155	147924	4500	8312.5	79153.8	1048.05	2088.2	10657	27824	61439	18340	7360	140318	13614177	1.09244e+06	508964	1.6014e+06	21.195	13614177	642330	12.2041	3.87876		131218	13614177	103.752
	21226875	1232696	450000	166500	1.58484e+06	100000	10082155	147924	4500	8325	79242.2	1048.05	2088.2	10657	27824	61439	18340	7360	140439	1.36162e+07	1.0926e+06	509186	1.60178e+06	21.2269	1.36162e+07	641460	12.1887	3.87462		131416	1.36162e+07	103.612
	21258750	1232696	450000	166750	1.58661e+06	100000	10082155	147924	4500	8337.5	79330.7	1048.05	2088.2	10657	27824	61439	18340	7360	140560	1.36182e+07	1.09276e+06	509408	1.60217e+06	21.2587	1.36182e+07	640593	12.1733	3.8705		131613	1.36182e+07	103.472
	21290625	1232696	450000	167000	1.58838e+06	100000	10082155	147924	4500	8350	79419.1	1048.05	2088.2	10657	27824	61439	18340	7360	140681	1.36202e+07	1.09292e+06	509629	1.60255e+06	21.2906	1.36202e+07	639729	12.158	3.86639		131810	1.36202e+07	103.332
	21322500	1232696	450000	167250	1.59015e+06	100000	10082155	147924	4500	8362.5	79507.6	1048.05	2088.2	10657	27824	61439	18340	7360	140801	1.36223e+07	1.09308e+06	509851	1.60294e+06	21.3225	1.36223e+07	638867	12.1428	3.86229		132008	1.36223e+07	103.193
	21354375	1232696	450000	167500	1.59192e+06	100000	10082155	147924	4500	8375	79596	1048.05	2088.2	10657	27824	61439	18340	7360	140922	13624271	1.09325e+06	510073	1.60332e+06	21.3544	13624271	638008	12.1275	3.8582		132205	13624271	103.054
	21386250	1232696	450000	167750	1.59369e+06	100000	10082155	147924	4500	8387.5	79684.4	1048.05	2088.2	10657	27824	62356	18340	7360	141043	1.36263e+07	1.09341e+06	511212	1.60462e+06	21.3863	1.36263e+07	637152	12.1193	3.86105		132402	1.36263e+07	102.916
	21418125	1232696	450000	168000	1.59546e+06	100000	10082155	147924	4500	8400	79772.9	1048.05	2088.2	10657	27824	62356	18340	7360	141164	1.36283e+07	1.09357e+06	511433	1.605e+06	21.4181	1.36283e+07	636298	12.1041	3.85698		132600	1.36283e+07	102.778
	21450000	1232696	450000	168250	1.59723e+06	100000	10082155	147924	4500	8412.5	79861.3	1048.05	2088.2	10657	27824	62356	18340	7360	141285	1.36303e+07	1.09373e+06	511655	1.60539e+06	21.45	1.36303e+07	635446	12.089	3.85291		132797	1.36303e+07	102.64
	21481875	1232696	450000	168500	1.599e+06	100000	10082155	147924	4500	8425	79949.8	1048.05	2088.2	10657	27824	62356	18340	7360	141405	1.36323e+07	1.09389e+06	511877	1.60577e+06	21.4819	1.36323e+07	634598	12.074	3.84886		132994	1.36323e+07	102.503
	21513750	1232696	450000	168750	1.60076e+06	100000	10082155	147924	4500	8437.5	80038.2	1048.05	2088.2	10657	27824	62356	18340	7360	141526	13634365	1.09406e+06	512099	1.60616e+06	21.5138	13634365	633751	12.059	3.84483		133192	13634365	102.367
	21545625	1232696	450000	169000	1.60253e+06	100000	10082155	147924	4500	8450	80126.6	1048.05	2088.2	10657	27824	62356	18340	7360	141647	1.36364e+07	1.09422e+06	512320	1.60654e+06	21.5456	1.36364e+07	632907	12.044	3.8408		133389	1.36364e+07	102.23
	21577500	1232696	450000	169250	1.6043e+06	100000	10082155	147924	4500	8462.5	80215.1	1048.05	2088.2	10657	27824	62356	18340	7360	141768	1.36384e+07	1.09438e+06	512542	1.60692e+06	21.5775	1.36384e+07	632066	12.0291	3.83679		133586	1.36384e+07	102.094
	21609375	1232696	450000	169500	1.60607e+06	100000	10082155	147924	4500	8475	80303.5	1048.05	2088.2	10657	27824	62356	18340	7360	141889	1.36404e+07	1.09454e+06	512764	1.60731e+06	21.6094	1.36404e+07	631227	12.0142	3.83278		133784	1.36404e+07	101.959
	21641250	1232696	450000	169750	1.60784e+06	100000	10082155	147924	4500	8487.5	80392	1048.05	2088.2	10657	27824	62356	18340	7360	142009	1.36424e+07	1.0947e+06	512986	1.60769e+06	21.6412	1.36424e+07	630391	11.9994	3.82879		133981	1.36424e+07	101.824
	21673125	1232696	472500	170000	1.6273e+06	100000	10082155	147924	4725	8500	81364.8	1093.95	2183.6	10657	27824	62356	19257	7360	142130	13684647	1.09809e+06	515375	1.61347e+06	21.6731	13684647	631411	12.0248	3.84097		134178	13684647	101.989
	21705000	1232696	472500	170250	1.62906e+06	100000	10082155	147924	4725	8512.5	81453.2	1093.95	2183.6	10657	27824	63273	19257	7360	142251	1.36867e+07	1.09825e+06	516514	1.61477e+06	21.705	1.36867e+07	630577	12.0168	3.8438		134376	1.36867e+07	101.854
	21736875	1232696	472500	170500	1.63083e+06	100000	10082155	147924	4725	8525	81541.7	1093.95	2183.6	10657	27824	63273	19257	7360	142372	1.36887e+07	1.09842e+06	516735	1.61515e+06	21.7369	1.36887e+07	629745	12.002	3.83982		134573	1.36887e+07	101.719
	21768750	1232696	472500	170750	1.6326e+06	100000	10082155	147924	4725	8537.5	81630.1	1093.95	2183.6	10657	27824	63273	19257	7360	142492	1.36907e+07	1.09858e+06	516957	1.61553e+06	21.7688	1.36907e+07	628915	11.9873	3.83584		134770	1.36907e+07	101.585
	21800625	1232696	472500	171000	1.63437e+06	100000	10082155	147924	4725	8550	81718.6	1093.95	2183.6	10657	27824	63273	19257	7360	142613	1.36927e+07	1.09874e+06	517179	1.61592e+06	21.8006	1.36927e+07	628089	11.9726	3.83187		134968	1.36927e+07	101.452
	21832500	1232696	472500	171250	1.63614e+06	100000	10082155	147924	4725	8562.5	81807	1093.95	2183.6	10657	27824	63273	19257	7360	142734	13694741	1.0989e+06	517401	1.6163e+06	21.8325	13694741	627264	11.958	3.82792		135165	13694741	101.319
	21864375	1232696	472500	171500	1.63791e+06	100000	10082155	147924	4725	8575	81895.4	1093.95	2183.6	10657	27824	63273	19257	7360	142855	1.36968e+07	1.09906e+06	517622	1.61669e+06	21.8644	1.36968e+07	626442	11.9434	3.82398		135362	1.36968e+07	101.186
	21896250	1232696	472500	171750	1.63968e+06	100000	10082155	147924	4725	8587.5	81983.9	1093.95	2183.6	10657	27824	63273	19257	7360	142976	1.36988e+07	1.09923e+06	517844	1.61707e+06	21.8962	1.36988e+07	625622	11.9288	3.82004		135560	1.36988e+07	101.053
	21928125	1232696	472500	172000	1.64145e+06	100000	10082155	147924	4725	8600	82072.3	1093.95	2183.6	10657	27824	63273	19257	7360	143096	1.37008e+07	1.09939e+06	518066	1.61745e+06	21.9281	1.37008e+07	624805	11.9143	3.81613		135757	1.37008e+07	100.921
	21960000	1232696	472500	172250	1.64322e+06	100000	10082155	147924	4725	8612.5	82160.8	1093.95	2183.6	10657	27824	63273	19257	7360	143217	1.37028e+07	1.09955e+06	518288	1.61784e+06	21.96	1.37028e+07	623990	11.8999	3.81222		135954	1.37028e+07	100.79
	21991875	1232696	472500	172500	1.64498e+06	100000	10082155	147924	4725	8625	82249.2	1093.95	2183.6	10657	27824	63273	19257	7360	143338	13704835	1.09971e+06	518509	1.61822e+06	21.9919	13704835	623177	11.8854	3.80832		136152	13704835	100.659
	22023750	1232696	472500	172750	1.64675e+06	100000	10082155	147924	4725	8637.5	82337.6	1093.95	2183.6	10657	27824	64190	19257	7360	143459	1.37069e+07	1.09987e+06	519648	1.61952e+06	22.0237	1.37069e+07	622367	11.8778	3.81116		136349	1.37069e+07	100.528
	22055625	1232696	472500	173000	1.64852e+06	100000	10082155	147924	4725	8650	82426.1	1093.95	2183.6	10657	27824	64190	19257	7360	143580	1.37089e+07	1.10004e+06	519870	1.61991e+06	22.0556	1.37089e+07	621559	11.8634	3.80728		136546	1.37089e+07	100.397
	22087500	1232696	472500	173250	1.65029e+06	100000	10082155	147924	4725	8662.5	82514.5	1093.95	2183.6	10657	27824	64190	19257	7360	143700	1.37109e+07	1.1002e+06	520091	1.62029e+06	22.0875	1.37109e+07	620753	11.8491	3.8034		136744	1.37109e+07	100.267
	22119375	1232696	472500	173500	1.65206e+06	100000	10082155	147924	4725	8675	82603	1093.95	2183.6	10657	27824	64190	19257	7360	143821	1.37129e+07	1.10036e+06	520313	1.62067e+06	22.1194	1.37129e+07	619950	11.8348	3.79954		136941	1.37129e+07	100.137
	22151250	1232696	472500	173750	1.65383e+06	100000	10082155	147924	4725	8687.5	82691.4	1093.95	2183.6	10657	27824	64190	19257	7360	143942	13714929	1.10052e+06	520535	1.62106e+06	22.1513	13714929	619149	11.8206	3.79569		137138	13714929	100.008
	22183125	1232696	472500	174000	1.6556e+06	100000	10082155	147924	4725	8700	82779.8	1093.95	2183.6	10657	27824	64190	19257	7360	144063	1.37169e+07	1.10068e+06	520757	1.62144e+06	22.1831	1.37169e+07	618351	11.8064	3.79185		137336	1.37169e+07	99.8789
	22215000	1232696	472500	174250	1.65737e+06	100000	10082155	147924	4725	8712.5	82868.3	1093.95	2183.6	10657	27824	64190	19257	7360	144184	1.3719e+07	1.10085e+06	520978	1.62182e+06	22.215	1.3719e+07	617554	11.7922	3.78802		137533	1.3719e+07	99.7503
	22246875	1232696	472500	174500	1.65913e+06	100000	10082155	147924	4725	8725	82956.7	1093.95	2183.6	10657	27824	64190	19257	7360	144304	1.3721e+07	1.10101e+06	521200	1.62221e+06	22.2469	1.3721e+07	616760	11.7781	3.78421		137730	1.3721e+07	99.6221
	22278750	1232696	472500	174750	1.6609e+06	100000	10082155	147924	4725	8737.5	83045.2	1093.95	2183.6	10657	27824	64190	19257	7360	144425	1.3723e+07	1.10117e+06	521422	1.62259e+06	22.2787	1.3723e+07	615968	11.7641	3.7804		137928	1.3723e+07	99.4942
	22310625	1232696	472500	175000	1.66267e+06	100000	10082155	147924	4725	8750	83133.6	1093.95	2183.6	10657	27824	64190	19257	7360	144546	13725023	1.10133e+06	521644	1.62297e+06	22.3106	13725023	615179	11.75	3.7766		138125	13725023	99.3666
	22342500	1232696	472500	175250	1.66444e+06	100000	10082155	147924	4725	8762.5	83222	1093.95	2183.6	10657	27824	65107	19257	7360	144667	1.3727e+07	1.10149e+06	522782	1.62428e+06	22.3425	1.3727e+07	614391	11.7427	3.77945		138322	1.3727e+07	99.2395
	22374375	1232696	472500	175500	1.66621e+06	100000	10082155	147924	4725	8775	83310.5	1093.95	2183.6	10657	27824	65107	19257	7360	144787	1.37291e+07	1.10166e+06	523004	1.62466e+06	22.3744	1.37291e+07	613606	11.7287	3.77566		138520	1.37291e+07	99.1127
	22406250	1232696	472500	175750	1.66798e+06	100000	10082155	147924	4725	8787.5	83398.9	1093.95	2183.6	10657	27824	65107	19257	7360	144908	1.37311e+07	1.10182e+06	523226	1.62504e+06	22.4062	1.37311e+07	612824	11.7148	3.77189		138717	1.37311e+07	98.9862
	22438125	1232696	472500	176000	1.66975e+06	100000	10082155	147924	4725	8800	83487.4	1093.95	2183.6	10657	27824	65107	19257	7360	145029	1.37331e+07	1.10198e+06	523447	1.62543e+06	22.4381	1.37331e+07	612043	11.7009	3.76813		138914	1.37331e+07	98.8601
	22470000	1232696	472500	176250	1.67152e+06	100000	10082155	147924	4725	8812.5	83575.8	1093.95	2183.6	10657	27824	65107	19257	7360	145150	13735117	1.10214e+06	523669	1.62581e+06	22.47	13735117	611265	11.6871	3.76438		139112	13735117	98.7344
	22501875	1232696	472500	176500	1.67328e+06	100000	10082155	147924	4725	8825	83664.2	1093.95	2183.6	10657	27824	65107	19257	7360	145271	1.37371e+07	1.1023e+06	523891	1.62619e+06	22.5019	1.37371e+07	610488	11.6733	3.76064		139309	1.37371e+07	98.609
	22533750	1232696	472500	176750	1.67505e+06	100000	10082155	147924	4725	8837.5	83752.7	1093.95	2183.6	10657	27824	65107	19257	7360	145391	1.37392e+07	1.10247e+06	524113	1.62658e+06	22.5338	1.37392e+07	609715	11.6595	3.75691		139506	1.37392e+07	98.484
	22565625	1232696	472500	177000	1.67682e+06	100000	10082155	147924	4725	8850	83841.1	1093.95	2183.6	10657	27824	65107	19257	7360	145512	1.37412e+07	1.10263e+06	524334	1.62696e+06	22.5656	1.37412e+07	608943	11.6458	3.75319		139704	1.37412e+07	98.3593
	22597500	1232696	472500	177250	1.67859e+06	100000	10082155	147924	4725	8862.5	83929.6	1093.95	2183.6	10657	27824	65107	19257	7360	145633	1.37432e+07	1.10279e+06	524556	1.62735e+06	22.5975	1.37432e+07	608173	11.6321	3.74948		139901	1.37432e+07	98.235
	22629375	1232696	472500	177500	1.68036e+06	100000	10082155	147924	4725	8875	84018	1093.95	2183.6	10657	27824	65107	19257	7360	145754	13745211	1.10295e+06	524778	1.62773e+06	22.6294	13745211	607406	11.6185	3.74578		140098	13745211	98.1111
	22661250	1232696	472500	177750	1.68213e+06	100000	10082155	147924	4725	8887.5	84106.4	1093.95	2183.6	10657	27824	66024	19257	7360	145875	1.37472e+07	1.10311e+06	525917	1.62903e+06	22.6612	1.37472e+07	606640	11.6114	3.74863		140296	1.37472e+07	97.9875
	22693125	1232696	472500	178000	1.6839e+06	100000	10082155	147924	4725	8900	84194.9	1093.95	2183.6	10657	27824	66024	19257	7360	145995	1.37492e+07	1.10328e+06	526138	1.62941e+06	22.6931	1.37492e+07	605877	11.5978	3.74494		140493	1.37492e+07	97.8642
	22725000	1232696	472500	178250	1.68567e+06	100000	10082155	147924	4725	8912.5	84283.3	1093.95	2183.6	10657	27824	66024	19257	7360	146116	1.37513e+07	1.10344e+06	526360	1.6298e+06	22.725	1.37513e+07	605116	11.5843	3.74126		140690	1.37513e+07	97.7413
	22756875	1232696	495000	178500	1.70512e+06	100000	10082155	147924	4950	8925	85256.2	1139.85	2279	10657	27824	66024	20174	7360	146237	1.37935e+07	1.10682e+06	528749	1.63557e+06	22.7569	1.37935e+07	606123	11.609	3.75298		140888	1.37935e+07	97.904
	22788750	1232696	495000	178750	1.70689e+06	100000	10082155	147924	4950	8937.5	85344.6	1139.85	2279	10657	27824	66024	20174	7360	146358	13795493	1.10699e+06	528971	1.63596e+06	22.7888	13795493	605364	11.5955	3.7493		141085	13795493	97.7813
	22820625	1232696	495000	179000	1.70866e+06	100000	10082155	147924	4950	8950	85433	1139.85	2279	10657	27824	66024	20174	7360	146479	1.37975e+07	1.10715e+06	529193	1.63634e+06	22.8206	1.37975e+07	604607	11.5821	3.74564		141282	1.37975e+07	97.659
	22852500	1232696	495000	179250	1.71043e+06	100000	10082155	147924	4950	8962.5	85521.5	1139.85	2279	10657	27824	66024	20174	7360	146599	1.37995e+07	1.10731e+06	529415	1.63672e+06	22.8525	1.37995e+07	603852	11.5686	3.74198		141480	1.37995e+07	97.5371
	22884375	1232696	495000	179500	1.7122e+06	100000	10082155	147924	4950	8975	85609.9	1139.85	2279	10657	27824	66024	20174	7360	146720	1.38015e+07	1.10747e+06	529636	1.63711e+06	22.8844	1.38015e+07	603099	11.5552	3.73833		141677	1.38015e+07	97.4155
	22916250	1232696	495000	179750	1.71397e+06	100000	10082155	147924	4950	8987.5	85698.4	1139.85	2279	10657	27824	66024	20174	7360	146841	1.38036e+07	1.10763e+06	529858	1.63749e+06	22.9163	1.38036e+07	602348	11.5418	3.7347		141875	1.38036e+07	97.2942
	22948125	1232696	495000	180000	1.71574e+06	100000	10082155	147924	4950	9000	85786.8	1139.85	2279	10657	27824	66024	20174	7360	146962	13805587	1.1078e+06	530080	1.63788e+06	22.9481	13805587	601600	11.5285	3.73107		142072	13805587	97.1733
	22980000	1232696	495000	180250	1.7175e+06	100000	10082155	147924	4950	9012.5	85875.2	1139.85	2279	10657	27824	66941	20174	7360	147082	1.38076e+07	1.10796e+06	531219	1.63918e+06	22.98	1.38076e+07	600853	11.5217	3.7339		142269	1.38076e+07	97.0527
	23011875	1232696	495000	180500	1.71927e+06	100000	10082155	147924	4950	9025	85963.7	1139.85	2279	10657	27824	66941	20174	7360	147203	1.38096e+07	1.10812e+06	531440	1.63956e+06	23.0119	1.38096e+07	600109	11.5084	3.73028		142467	1.38096e+07	96.9324
	23043750	1232696	495000	180750	1.72104e+06	100000	10082155	147924	4950	9037.5	86052.1	1139.85	2279	10657	27824	66941	20174	7360	147324	1.38116e+07	1.10828e+06	531662	1.63994e+06	23.0437	1.38116e+07	599366	11.4952	3.72668		142664	1.38116e+07	96.8125
	23075625	1232696	495000	181000	1.72281e+06	100000	10082155	147924	4950	9050	86140.6	1139.85	2279	10657	27824	66941	20174	7360	147445	1.38137e+07	1.10844e+06	531884	1.64033e+06	23.0756	1.38137e+07	598626	11.482	3.72308		142861	1.38137e+07	96.6929
	23107500	1232696	495000	181250	1.72458e+06	100000	10082155	147924	4950	9062.5	86229	1139.85	2279	10657	27824	66941	20174	7360	147566	13815681	1.10861e+06	532106	1.64071e+06	23.1075	13815681	597887	11.4688	3.7195		143059	13815681	96.5736
	23139375	1232696	495000	181500	1.72635e+06	100000	10082155	147924	4950	9075	86317.4	1139.85	2279	10657	27824	66941	20174	7360	147686	1.38177e+07	1.10877e+06	532327	1.6411e+06	23.1394	1.38177e+07	597151	11.4557	3.71592		143256	1.38177e+07	96.4547
	23171250	1232696	495000	181750	1.72812e+06	100000	10082155	147924	4950	9087.5	86405.9	1139.85	2279	10657	27824	66941	20174	7360	147807	1.38197e+07	1.10893e+06	532549	1.64148e+06	23.1713	1.38197e+07	596417	11.4426	3.71235		143453	1.38197e+07	96.3361
	23203125	1232696	495000	182000	1.72989e+06	100000	10082155	147924	4950	9100	86494.3	1139.85	2279	10657	27824	66941	20174	7360	147928	1.38217e+07	1.10909e+06	532771	1.64186e+06	23.2031	1.38217e+07	595684	11.4296	3.7088		143651	1.38217e+07	96.2178
	23235000	1232696	495000	182250	1.73166e+06	100000	10082155	147924	4950	9112.5	86582.8	1139.85	2279	10657	27824	66941	20174	7360	148049	1.38238e+07	1.10925e+06	532992	1.64225e+06	23.235	1.38238e+07	594954	11.4165	3.70525		143848	1.38238e+07	96.0998
	23266875	1232696	495000	182500	1.73342e+06	100000	10082155	147924	4950	9125	86671.2	1139.85	2279	10657	27824	66941	20174	7360	148170	13825775	1.10942e+06	533214	1.64263e+06	23.2669	13825775	594226	11.4036	3.70171		144045	13825775	95.9822
	23298750	1232696	495000	182750	1.73519e+06	100000	10082155	147924	4950	9137.5	86759.6	1139.85	2279	10657	27824	67858	20174	7360	148290	1.38278e+07	1.10958e+06	534353	1.64393e+06	23.2987	1.38278e+07	593499	11.397	3.70454		144243	1.38278e+07	95.8649
	23330625	1232696	495000	183000	1.73696e+06	100000	10082155	147924	4950	9150	86848.1	1139.85	2279	10657	27824	67858	20174	7360	148411	1.38298e+07	1.10974e+06	534575	1.64431e+06	23.3306	1.38298e+07	592775	11.3841	3.70102		144440	1.38298e+07	95.7479
	23362500	1232696	495000	183250	1.73873e+06	100000	10082155	147924	4950	9162.5	86936.5	1139.85	2279	10657	27824	67858	20174	7360	148532	1.38318e+07	1.1099e+06	534796	1.6447e+06	23.3625	1.38318e+07	592053	11.3712	3.6975		144637	1.38318e+07	95.6312
	23394375	1232696	495000	183500	1.7405e+06	100000	10082155	147924	4950	9175	87025	1139.85	2279	10657	27824	67858	20174	7360	148653	1.38339e+07	1.11006e+06	535018	1.64508e+06	23.3944	1.38339e+07	591332	11.3584	3.69399		144835	1.38339e+07	95.5148
	23426250	1232696	495000	183750	1.74227e+06	100000	10082155	147924	4950	9187.5	87113.4	1139.85	2279	10657	27824	67858	20174	7360	148774	13835869	1.11023e+06	535240	1.64547e+06	23.4262	13835869	590614	11.3455	3.6905		145032	13835869	95.3988
	23458125	1232696	495000	184000	1.74404e+06	100000	10082155	147924	4950	9200	87201.8	1139.85	2279	10657	27824	67858	20174	7360	148894	1.38379e+07	1.11039e+06	535462	1.64585e+06	23.4581	1.38379e+07	589897	11.3328	3.68701		145229	1.38379e+07	95.2831
	23490000	1232696	495000	184250	1.74581e+06	100000	10082155	147924	4950	9212.5	87290.3	1139.85	2279	10657	27824	67858	20174	7360	149015	1.38399e+07	1.11055e+06	535683	1.64623e+06	23.49	1.38399e+07	589183	11.32	3.68353		145427	1.38399e+07	95.1676
	23521875	1232696	495000	184500	1.74757e+06	100000	10082155	147924	4950	9225	87378.7	1139.85	2279	10657	27824	67858	20174	7360	149136	1.38419e+07	1.11071e+06	535905	1.64662e+06	23.5219	1.38419e+07	588470	11.3073	3.68006		145624	1.38419e+07	95.0525
	23553750	1232696	495000	184750	1.74934e+06	100000	10082155	147924	4950	9237.5	87467.2	1139.85	2279	10657	27824	67858	20174	7360	149257	1.38439e+07	1.11087e+06	536127	1.647e+06	23.5538	1.38439e+07	587760	11.2947	3.6766		145821	1.38439e+07	94.9378
	23585625	1232696	495000	185000	1.75111e+06	100000	10082155	147924	4950	9250	87555.6	1139.85	2279	10657	27824	67858	20174	7360	149377	13845963	1.11104e+06	536348	1.64738e+06	23.5856	13845963	587051	11.282	3.67315		146019	13845963	94.8233
	23617500	1232696	495000	185250	1.75288e+06	100000	10082155	147924	4950	9262.5	87644	1139.85	2279	10657	27824	68775	20174	7360	149498	1.3848e+07	1.1112e+06	537487	1.64869e+06	23.6175	1.3848e+07	586344	11.2757	3.67598		146216	1.3848e+07	94.7091
	23649375	1232696	495000	185500	1.75465e+06	100000	10082155	147924	4950	9275	87732.5	1139.85	2279	10657	27824	68775	20174	7360	149619	1.385e+07	1.11136e+06	537709	1.64907e+06	23.6494	1.385e+07	585639	11.2631	3.67254		146413	1.385e+07	94.5952
	23681250	1232696	495000	185750	1.75642e+06	100000	10082155	147924	4950	9287.5	87820.9	1139.85	2279	10657	27824	68775	20174	7360	149740	1.3852e+07	1.11152e+06	537931	1.64945e+06	23.6812	1.3852e+07	584936	11.2506	3.66911		146611	1.3852e+07	94.4817
	23713125	1232696	495000	186000	1.75819e+06	100000	10082155	147924	4950	9300	87909.4	1139.85	2279	10657	27824	68775	20174	7360	149861	1.3854e+07	1.11168e+06	538152	1.64984e+06	23.7131	1.3854e+07	584235	11.2381	3.66569		146808	1.3854e+07	94.3684
	23745000	1232696	495000	186250	1.75996e+06	100000	10082155	147924	4950	9312.5	87997.8	1139.85	2279	10657	27824	68775	20174	7360	149981	13856057	1.11185e+06	538374	1.65022e+06	23.745	13856057	583536	11.2256	3.66228		147005	13856057	94.2555
	23776875	1232696	495000	186500	1.76172e+06	100000	10082155	147924	4950	9325	88086.2	1139.85	2279	10657	27824	68775	20174	7360	150102	1.38581e+07	1.11201e+06	538596	1.6506e+06	23.7769	1.38581e+07	582838	11.2131	3.65887		147203	1.38581e+07	94.1429
	23808750	1232696	495000	186750	1.76349e+06	100000	10082155	147924	4950	9337.5	88174.7	1139.85	2279	10657	27824	68775	20174	7360	150223	1.38601e+07	1.11217e+06	538818	1.65099e+06	23.8087	1.38601e+07	582143	11.2007	3.65548		147400	1.38601e+07	94.0305
	23840625	1232696	517500	187000	1.78295e+06	100000	10082155	147924	5175	9350	89147.5	1185.75	2374.4	10657	27824	68775	21091	7360	150344	1.39023e+07	1.11556e+06	541207	1.65676e+06	23.8406	1.39023e+07	583135	11.2249	3.66678		147597	1.39023e+07	94.1908
	23872500	1232696	517500	187250	1.78472e+06	100000	10082155	147924	5175	9362.5	89236	1185.75	2374.4	10657	27824	68775	21091	7360	150465	1.39043e+07	1.11572e+06	541429	1.65715e+06	23.8725	1.39043e+07	582441	11.2125	3.66339		147795	1.39043e+07	94.0786
	23904375	1232696	517500	187500	1.78649e+06	100000	10082155	147924	5175	9375	89324.4	1185.75	2374.4	10657	27824	68775	21091	7360	150585	13906339	1.11588e+06	541650	1.65753e+06	23.9044	13906339	581749	11.2001	3.66		147992	13906339	93.9668
	23936250	1232696	517500	187750	1.78826e+06	100000	10082155	147924	5175	9387.5	89412.8	1185.75	2374.4	10657	27824	69692	21091	7360	150706	1.39084e+07	1.11604e+06	542789	1.65883e+06	23.9363	1.39084e+07	581058	11.194	3.66281		148189	1.39084e+07	93.8553
	23968125	1232696	517500	188000	1.79003e+06	100000	10082155	147924	5175	9400	89501.3	1185.75	2374.4	10657	27824	69692	21091	7360	150827	1.39104e+07	1.1162e+06	543011	1.65922e+06	23.9681	1.39104e+07	580370	11.1817	3.65943		148387	1.39104e+07	93.7441
	24000000	1232696	517500	188250	1.79179e+06	100000	10082155	147924	5175	9412.5	89589.7	1185.75	2374.4	10657	27824	69692	21091	7360	150948	1.39124e+07	1.11637e+06	543233	1.6596e+06	24	1.39124e+07	579683	11.1694	3.65606		148584	1.39124e+07	93.6332
	24031875	1232696	517500	188500	1.79356e+06	100000	10082155	147924	5175	9425	89678.2	1185.75	2374.4	10657	27824	69692	21091	7360	151069	1.39144e+07	1.11653e+06	543454	1.65998e+06	24.0319	1.39144e+07	578998	11.1572	3.65271		148781	1.39144e+07	93.5226
	24063750	1232696	517500	188750	1.79533e+06	100000	10082155	147924	5175	9437.5	89766.6	1185.75	2374.4	10657	27824	69692	21091	7360	151189	13916433	1.11669e+06	543676	1.66037e+06	24.0637	13916433	578315	11.145	3.64936		148979	13916433	93.4122
	24095625	1232696	517500	189000	1.7971e+06	100000	10082155	147924	5175	9450	89855	1185.75	2374.4	10657	27824	69692	21091	7360	151310	1.39185e+07	1.11685e+06	543898	1.66075e+06	24.0956	1.39185e+07	577634	11.1328	3.64601		149176	1.39185e+07	93.3022
	24127500	1232696	517500	189250	1.79887e+06	100000	10082155	147924	5175	9462.5	89943.5	1185.75	2374.4	10657	27824	69692	21091	7360	151431	1.39205e+07	1.11701e+06	544120	1.66113e+06	24.1275	1.39205e+07	576955	11.1207	3.64268		149373	1.39205e+07	93.1925
	24159375	1232696	517500	189500	1.80064e+06	100000	10082155	147924	5175	9475	90031.9	1185.75	2374.4	10657	27824	69692	21091	7360	151552	1.39225e+07	1.11718e+06	544341	1.66152e+06	24.1594	1.39225e+07	576277	11.1086	3.63936		149571	1.39225e+07	93.083
	24191250	1232696	517500	189750	1.80241e+06	100000	10082155	147924	5175	9487.5	90120.4	1185.75	2374.4	10657	27824	69692	21091	7360	151672	1.39245e+07	1.11734e+06	544563	1.6619e+06	24.1913	1.39245e+07	575601	11.0965	3.63604		149768	1.39245e+07	92.9738
	24223125	1232696	517500	190000	1.80418e+06	100000	10082155	147924	5175	9500	90208.8	1185.75	2374.4	10657	27824	69692	21091	7360	151793	13926527	1.1175e+06	544785	1.66229e+06	24.2231	13926527	574927	11.0845	3.63274		149965	13926527	92.865
	24255000	1232696	517500	190250	1.80594e+06	100000	10082155	147924	5175	9512.5	90297.2	1185.75	2374.4	10657	27824	70609	21091	7360	151914	1.39285e+07	1.11766e+06	545923	1.66359e+06	24.255	1.39285e+07	574255	11.0786	3.63555		150163	1.39285e+07	92.7564
	24286875	1232696	517500	190500	1.80771e+06	100000	10082155	147924	5175	9525	90385.7	1185.75	2374.4	10657	27824	70609	21091	7360	152035	1.39306e+07	1.11782e+06	546145	1.66397e+06	24.2869	1.39306e+07	573584	11.0666	3.63225		150360	1.39306e+07	92.648
	24318750	1232696	517500	190750	1.80948e+06	100000	10082155	147924	5175	9537.5	90474.1	1185.75	2374.4	10657	27824	70609	21091	7360	152156	1.39326e+07	1.11799e+06	546367	1.66435e+06	24.3188	1.39326e+07	572915	11.0546	3.62896		150557	1.39326e+07	92.54
	24350625	1232696	517500	191000	1.81125e+06	100000	10082155	147924	5175	9550	90562.6	1185.75	2374.4	10657	27824	70609	21091	7360	152276	1.39346e+07	1.11815e+06	546589	1.66474e+06	24.3506	1.39346e+07	572248	11.0427	3.62568		150755	1.39346e+07	92.4323
	24382500	1232696	517500	191250	1.81302e+06	100000	10082155	147924	5175	9562.5	90651	1185.75	2374.4	10657	27824	70609	21091	7360	152397	13936621	1.11831e+06	546810	1.66512e+06	24.3825	13936621	571583	11.0308	3.62241		150952	13936621	92.3248
	24414375	1232696	517500	191500	1.81479e+06	100000	10082155	147924	5175	9575	90739.4	1185.75	2374.4	10657	27824	70609	21091	7360	152518	1.39386e+07	1.11847e+06	547032	1.6655e+06	24.4144	1.39386e+07	570919	11.0189	3.61915		151149	1.39386e+07	92.2176
	24446250	1232696	517500	191750	1.81656e+06	100000	10082155	147924	5175	9587.5	90827.9	1185.75	2374.4	10657	27824	70609	21091	7360	152639	1.39407e+07	1.11863e+06	547254	1.66589e+06	24.4462	1.39407e+07	570258	11.0071	3.61589		151347	1.39407e+07	92.1107
	24478125	1232696	517500	192000	1.81833e+06	100000	10082155	147924	5175	9600	90916.3	1185.75	2374.4	10657	27824	70609	21091	7360	152760	1.39427e+07	1.1188e+06	547476	1.66627e+06	24.4781	1.39427e+07	569597	10.9953	3.61265		151544	1.39427e+07	92.0041
	24510000	1232696	517500	192250	1.8201e+06	100000	10082155	147924	5175	9612.5	91004.8	1185.75	2374.4	10657	27824	70609	21091	7360	152880	1.39447e+07	1.11896e+06	547697	1.66666e+06	24.51	1.39447e+07	568939	10.9835	3.60941		151741	1.39447e+07	91.8978
	24541875	1232696	517500	192500	1.82186e+06	100000	10082155	147924	5175	9625	91093.2	1185.75	2374.4	10657	27824	70609	21091	7360	153001	13946715	1.11912e+06	547919	1.66704e+06	24.5419	13946715	568282	10.9718	3.60618		151939	13946715	91.7917
	24573750	1232696	517500	192750	1.82363e+06	100000	10082155	147924	5175	9637.5	91181.6	1185.75	2374.4	10657	27824	71526	21091	7360	153122	1.39487e+07	1.11928e+06	549058	1.66834e+06	24.5738	1.39487e+07	567627	10.9661	3.60899		152136	1.39487e+07	91.6859
	24605625	1232696	517500	193000	1.8254e+06	100000	10082155	147924	5175	9650	91270.1	1185.75	2374.4	10657	27824	71526	21091	7360	153243	1.39508e+07	1.11944e+06	549280	1.66872e+06	24.6056	1.39508e+07	566974	10.9544	3.60577		152333	1.39508e+07	91.5804
	24637500	1232696	517500	193250	1.82717e+06	100000	10082155	147924	5175	9662.5	91358.5	1185.75	2374.4	10657	27824	71526	21091	7360	153364	1.39528e+07	1.11961e+06	549501	1.66911e+06	24.6375	1.39528e+07	566323	10.9428	3.60256		152531	1.39528e+07	91.4751
	24669375	1232696	517500	193500	1.82894e+06	100000	10082155	147924	5175	9675	91447	1185.75	2374.4	10657	27824	71526	21091	7360	153484	1.39548e+07	1.11977e+06	549723	1.66949e+06	24.6694	1.39548e+07	565673	10.9311	3.59936		152728	1.39548e+07	91.3702
	24701250	1232696	517500	193750	1.83071e+06	100000	10082155	147924	5175	9687.5	91535.4	1185.75	2374.4	10657	27824	71526	21091	7360	153605	13956809	1.11993e+06	549945	1.66988e+06	24.7013	13956809	565024	10.9195	3.59616		152925	13956809	91.2655
	24733125	1232696	517500	194000	1.83248e+06	100000	10082155	147924	5175	9700	91623.8	1185.75	2374.4	10657	27824	71526	21091	7360	153726	1.39588e+07	1.12009e+06	550166	1.67026e+06	24.7331	1.39588e+07	564378	10.908	3.59298		153123	1.39588e+07	91.161
	24765000	1232696	517500	194250	1.83425e+06	100000	10082155	147924	5175	9712.5	91712.3	1185.75	2374.4	10657	27824	71526	21091	7360	153847	1.39608e+07	1.12025e+06	550388	1.67064e+06	24.765	1.39608e+07	563733	10.8964	3.5898		153320	1.39608e+07	91.0568
	24796875	1232696	517500	194500	1.83601e+06	100000	10082155	147924	5175	9725	91800.7	1185.75	2374.4	10657	27824	71526	21091	7360	153968	1.39629e+07	1.12042e+06	550610	1.67103e+06	24.7969	1.39629e+07	563090	10.8849	3.58663		153517	1.39629e+07	90.953
	24828750	1232696	517500	194750	1.83778e+06	100000	10082155	147924	5175	9737.5	91889.2	1185.75	2374.4	10657	27824	71526	21091	7360	154088	1.39649e+07	1.12058e+06	550832	1.67141e+06	24.8287	1.39649e+07	562448	10.8734	3.58347		153715	1.39649e+07	90.8493
	24860625	1232696	517500	195000	1.83955e+06	100000	10082155	147924	5175	9750	91977.6	1185.75	2374.4	10657	27824	71526	21091	7360	154209	13966903	1.12074e+06	551053	1.67179e+06	24.8606	13966903	561808	10.862	3.58031		153912	13966903	90.746
	24892500	1232696	517500	195250	1.84132e+06	100000	10082155	147924	5175	9762.5	92066	1185.75	2374.4	10657	27824	72443	21091	7360	154330	1.39689e+07	1.1209e+06	552192	1.67309e+06	24.8925	1.39689e+07	561170	10.8565	3.58312		154109	1.39689e+07	90.6429
	24924375	1232696	540000	195500	1.86078e+06	100000	10082155	147924	5400	9775	93038.9	1231.65	2469.8	10657	27824	72443	22008	7360	154451	1.40111e+07	1.12429e+06	554582	1.67887e+06	24.9244	1.40111e+07	562146	10.8801	3.59402		154307	1.40111e+07	90.8005
	24956250	1232696	540000	195750	1.86255e+06	100000	10082155	147924	5400	9787.5	93127.3	1231.65	2469.8	10657	27824	72443	22008	7360	154571	1.40131e+07	1.12445e+06	554803	1.67925e+06	24.9563	1.40131e+07	561509	10.8687	3.59086		154504	1.40131e+07	90.6976
	24988125	1232696	540000	196000	1.86432e+06	100000	10082155	147924	5400	9800	93215.8	1231.65	2469.8	10657	27824	72443	22008	7360	154692	1.40152e+07	1.12461e+06	555025	1.67964e+06	24.9881	1.40152e+07	560873	10.8573	3.58772		154701	1.40152e+07	90.5949
	25020000	1232696	540000	196250	1.86608e+06	100000	10082155	147924	5400	9812.5	93304.2	1231.65	2469.8	10657	27824	72443	22008	7360	154813	14017185	1.12478e+06	555247	1.68002e+06	25.02	14017185	560239	10.8459	3.58458		154899	14017185	90.4925
	25051875	1232696	540000	196500	1.86785e+06	100000	10082155	147924	5400	9825	93392.6	1231.65	2469.8	10657	27824	72443	22008	7360	154934	1.40192e+07	1.12494e+06	555468	1.68041e+06	25.0519	1.40192e+07	559607	10.8346	3.58145		155096	1.40192e+07	90.3904
	25083750	1232696	540000	196750	1.86962e+06	100000	10082155	147924	5400	9837.5	93481.1	1231.65	2469.8	10657	27824	72443	22008	7360	155055	1.40212e+07	1.1251e+06	555690	1.68079e+06	25.0837	1.40212e+07	558976	10.8233	3.57832		155293	1.40212e+07	90.2885
	25115625	1232696	540000	197000	1.87139e+06	100000	10082155	147924	5400	9850	93569.5	1231.65	2469.8	10657	27824	72443	22008	7360	155175	1.40232e+07	1.12526e+06	555912	1.68117e+06	25.1156	1.40232e+07	558347	10.812	3.57521		155491	1.40232e+07	90.1869
	25147500	1232696	540000	197250	1.87316e+06	100000	10082155	147924	5400	9862.5	93658	1231.65	2469.8	10657	27824	72443	22008	7360	155296	1.40253e+07	1.12542e+06	556134	1.68156e+06	25.1475	1.40253e+07	557720	10.8008	3.5721		155688	1.40253e+07	90.0856
	25179375	1232696	540000	197500	1.87493e+06	100000	10082155	147924	5400	9875	93746.4	1231.65	2469.8	10657	27824	72443	22008	7360	155417	14027279	1.12559e+06	556355	1.68194e+06	25.1794	14027279	557094	10.7896	3.569		155886	14027279	89.9845
	25211250	1232696	540000	197750	1.8767e+06	100000	10082155	147924	5400	9887.5	93834.8	1231.65	2469.8	10657	27824	73360	22008	7360	155538	1.40293e+07	1.12575e+06	557494	1.68324e+06	25.2112	1.40293e+07	556470	10.7843	3.57178		156083	1.40293e+07	89.8837
	25243125	1232696	540000	198000	1.87847e+06	100000	10082155	147924	5400	9900	93923.3	1231.65	2469.8	10657	27824	73360	22008	7360	155659	1.40313e+07	1.12591e+06	557716	1.68362e+06	25.2431	1.40313e+07	555847	10.7731	3.56869		156280	1.40313e+07	89.7831
	25275000	1232696	540000	198250	1.88023e+06	100000	10082155	147924	5400	9912.5	94011.7	1231.65	2469.8	10657	27824	73360	22008	7360	155779	1.40333e+07	1.12607e+06	557938	1.68401e+06	25.275	1.40333e+07	555226	10.762	3.56561		156478	1.40333e+07	89.6828
	25306875	1232696	540000	198500	1.882e+06	100000	10082155	147924	5400	9925	94100.2	1231.65	2469.8	10657	27824	73360	22008	7360	155900	1.40354e+07	1.12623e+06	558159	1.68439e+06	25.3069	1.40354e+07	554606	10.7509	3.56253		156675	1.40354e+07	89.5827
	25338750	1232696	540000	198750	1.88377e+06	100000	10082155	147924	5400	9937.5	94188.6	1231.65	2469.8	10657	27824	73360	22008	7360	156021	14037373	1.1264e+06	558381	1.68478e+06	25.3388	14037373	553988	10.7398	3.55946		156872	14037373	89.4829
	25370625	1232696	540000	199000	1.88554e+06	100000	10082155	147924	5400	9950	94277	1231.65	2469.8	10657	27824	73360	22008	7360	156142	1.40394e+07	1.12656e+06	558603	1.68516e+06	25.3706	1.40394e+07	553372	10.7288	3.5564		157070	1.40394e+07	89.3833
	25402500	1232696	540000	199250	1.88731e+06	100000	10082155	147924	5400	9962.5	94365.5	1231.65	2469.8	10657	27824	73360	22008	7360	156263	1.40414e+07	1.12672e+06	558824	1.68554e+06	25.4025	1.40414e+07	552757	10.7177	3.55335		157267	1.40414e+07	89.284
	25434375	1232696	540000	199500	1.88908e+06	100000	10082155	147924	5400	9975	94453.9	1231.65	2469.8	10657	27824	73360	22008	7360	156383	1.40434e+07	1.12688e+06	559046	1.68593e+06	25.4344	1.40434e+07	552144	10.7067	3.55031		157464	1.40434e+07	89.1849
	25466250	1232696	540000	199750	1.89085e+06	100000	10082155	147924	5400	9987.5	94542.4	1231.65	2469.8	10657	27824	73360	22008	7360	156504	1.40454e+07	1.12704e+06	559268	1.68631e+06	25.4662	1.40454e+07	551532	10.6958	3.54727		157662	1.40454e+07	89.0861
	25498125	1232696	540000	200000	1.89262e+06	100000	10082155	147924	5400	10000	94630.8	1231.65	2469.8	10657	27824	73360	22008	7360	156625	14047467	1.12721e+06	559490	1.68669e+06	25.4981	14047467	550922	10.6848	3.54424		157859	14047467	88.9875
	25530000	1232696	540000	200250	1.89438e+06	100000	10082155	147924	5400	10012.5	94719.2	1231.65	2469.8	10657	27824	74277	22008	7360	156746	1.40495e+07	1.12737e+06	560628	1.688e+06	25.53	1.40495e+07	550313	10.6797	3.54702		158056	1.40495e+07	88.8892
	25561875	1232696	540000	200500	1.89615e+06	100000	10082155	147924	5400	10025	94807.7	1231.65	2469.8	10657	27824	74277	22008	7360	156866	1.40515e+07	1.12753e+06	560850	1.68838e+06	25.5619	1.40515e+07	549706	10.6688	3.544		158254	1.40515e+07	88.7911
	25593750	1232696	540000	200750	1.89792e+06	100000	10082155	147924	5400	10037.5	94896.1	1231.65	2469.8	10657	27824	74277	22008	7360	156987	1.40535e+07	1.12769e+06	561072	1.68876e+06	25.5938	1.40535e+07	549100	10.658	3.54098		158451	1.40535e+07	88.6932
	25625625	1232696	540000	201000	1.89969e+06	100000	10082155	147924	5400	10050	94984.6	1231.65	2469.8	10657	27824	74277	22008	7360	157108	1.40555e+07	1.12785e+06	561294	1.68915e+06	25.6256	1.40555e+07	548496	10.6471	3.53798		158648	1.40555e+07	88.5956
	25657500	1232696	540000	201250	1.90146e+06	100000	10082155	147924	5400	10062.5	95073	1231.65	2469.8	10657	27824	74277	22008	7360	157229	14057561	1.12802e+06	561515	1.68953e+06	25.6575	14057561	547893	10.6363	3.53498		158846	14057561	88.4983
	25689375	1232696	540000	201500	1.90323e+06	100000	10082155	147924	5400	10075	95161.4	1231.65	2469.8	10657	27824	74277	22008	7360	157350	1.40596e+07	1.12818e+06	561737	1.68991e+06	25.6894	1.40596e+07	547292	10.6255	3.53198		159043	1.40596e+07	88.4012
	25721250	1232696	540000	201750	1.905e+06	100000	10082155	147924	5400	10087.5	95249.9	1231.65	2469.8	10657	27824	74277	22008	7360	157470	1.40616e+07	1.12834e+06	561959	1.6903e+06	25.7213	1.40616e+07	546692	10.6148	3.529		159240	1.40616e+07	88.3043
	25753125	1232696	540000	202000	1.90677e+06	100000	10082155	147924	5400	10100	95338.3	1231.65	2469.8	10657	27824	74277	22008	7360	157591	1.40636e+07	1.1285e+06	562180	1.69068e+06	25.7531	1.40636e+07	546094	10.604	3.52602		159438	1.40636e+07	88.2077
	25785000	1232696	540000	202250	1.90854e+06	100000	10082155	147924	5400	10112.5	95426.8	1231.65	2469.8	10657	27824	74277	22008	7360	157712	1.40656e+07	1.12866e+06	562402	1.69107e+06	25.785	1.40656e+07	545497	10.5933	3.52305		159635	1.40656e+07	88.1113
	25816875	1232696	540000	202500	1.9103e+06	100000	10082155	147924	5400	10125	95515.2	1231.65	2469.8	10657	27824	74277	22008	7360	157833	14067655	1.12883e+06	562624	1.69145e+06	25.8169	14067655	544902	10.5826	3.52009		159832	14067655	88.0151
	25848750	1232696	540000	202750	1.91207e+06	100000	10082155	147924	5400	10137.5	95603.6	1231.65	2469.8	10657	27824	75194	22008	7360	157954	1.40697e+07	1.12899e+06	563763	1.69275e+06	25.8487	1.40697e+07	544308	10.5777	3.52286		160030	1.40697e+07	87.9192
	25880625	1232696	540000	203000	1.91384e+06	100000	10082155	147924	5400	10150	95692.1	1231.65	2469.8	10657	27824	75194	22008	7360	158074	1.40717e+07	1.12915e+06	563984	1.69313e+06	25.8806	1.40717e+07	543715	10.5671	3.51991		160227	1.40717e+07	87.8235
	25912500	1232696	540000	203250	1.91561e+06	100000	10082155	147924	5400	10162.5	95780.5	1231.65	2469.8	10657	27824	75194	22008	7360	158195	1.40737e+07	1.12931e+06	564206	1.69352e+06	25.9125	1.40737e+07	543124	10.5565	3.51696		160424	1.40737e+07	87.7281
	25944375	1232696	540000	203500	1.91738e+06	100000	10082155	147924	5400	10175	95869	1231.65	2469.8	10657	27824	75194	22008	7360	158316	1.40757e+07	1.12947e+06	564428	1.6939e+06	25.9444	1.40757e+07	542535	10.5459	3.51402		160622	1.40757e+07	87.6328
	25976250	1232696	540000	203750	1.91915e+06	100000	10082155	147924	5400	10187.5	95957.4	1231.65	2469.8	10657	27824	75194	22008	7360	158437	14077749	1.12964e+06	564650	1.69428e+06	25.9763	14077749	541947	10.5354	3.51109		160819	14077749	87.5379
	26008125	1232696	562500	204000	1.9386e+06	100000	10082155	147924	5625	10200	96930.2	1277.55	2565.2	10657	27824	75194	22925	7360	158558	1.412e+07	1.13302e+06	567039	1.70006e+06	26.0081	1.412e+07	542906	10.5583	3.52162		161016	1.412e+07	87.6927
	26040000	1232696	562500	204250	1.94037e+06	100000	10082155	147924	5625	10212.5	97018.7	1277.55	2565.2	10657	27824	75194	22925	7360	158678	1.4122e+07	1.13318e+06	567261	1.70044e+06	26.04	1.4122e+07	542319	10.5478	3.51869		161214	1.4122e+07	87.5979
	26071875	1232696	562500	204500	1.94214e+06	100000	10082155	147924	5625	10225	97107.1	1277.55	2565.2	10657	27824	75194	22925	7360	158799	1.4124e+07	1.13335e+06	567482	1.70083e+06	26.0719	1.4124e+07	541733	10.5373	3.51576		161411	1.4124e+07	87.5033
	26103750	1232696	562500	204750	1.94391e+06	100000	10082155	147924	5625	10237.5	97195.6	1277.55	2565.2	10657	27824	75194	22925	7360	158920	1.4126e+07	1.13351e+06	567704	1.70121e+06	26.1038	1.4126e+07	541149	10.5268	3.51284		161608	1.4126e+07	87.4089
	26135625	1232696	562500	205000	1.94568e+06	100000	10082155	147924	5625	10250	97284	1277.55	2565.2	10657	27824	75194	22925	7360	159041	14128031	1.13367e+06	567926	1.7016e+06	26.1356	14128031	540566	10.5163	3.50993		161806	14128031	87.3148
	26167500	1232696	562500	205250	1.94745e+06	100000	10082155	147924	5625	10262.5	97372.4	1277.55	2565.2	10657	27824	76111	22925	7360	159161	1.413e+07	1.13383e+06	569065	1.7029e+06	26.1675	1.413e+07	539985	10.5115	3.51268		162003	1.413e+07	87.2209
	26199375	1232696	562500	205500	1.94922e+06	100000	10082155	147924	5625	10275	97460.9	1277.55	2565.2	10657	27824	76111	22925	7360	159282	1.41321e+07	1.13399e+06	569286	1.70328e+06	26.1994	1.41321e+07	539405	10.5011	3.50977		162200	1.41321e+07	87.1272
	26231250	1232696	562500	205750	1.95099e+06	100000	10082155	147924	5625	10287.5	97549.3	1277.55	2565.2	10657	27824	76111	22925	7360	159403	1.41341e+07	1.13416e+06	569508	1.70366e+06	26.2312	1.41341e+07	538826	10.4907	3.50687		162398	1.41341e+07	87.0338
	26263125	1232696	562500	206000	1.95276e+06	100000	10082155	147924	5625	10300	97637.8	1277.55	2565.2	10657	27824	76111	22925	7360	159524	1.41361e+07	1.13432e+06	569730	1.70405e+06	26.2631	1.41361e+07	538249	10.4803	3.50398		162595	1.41361e+07	86.9406
	26295000	1232696	562500	206250	1.95452e+06	100000	10082155	147924	5625	10312.5	97726.2	1277.55	2565.2	10657	27824	76111	22925	7360	159645	14138125	1.13448e+06	569952	1.70443e+06	26.295	14138125	537674	10.47	3.5011		162792	14138125	86.8476
	26326875	1232696	562500	206500	1.95629e+06	100000	10082155	147924	5625	10325	97814.6	1277.55	2565.2	10657	27824	76111	22925	7360	159765	1.41401e+07	1.13464e+06	570173	1.70482e+06	26.3269	1.41401e+07	537099	10.4597	3.49822		162990	1.41401e+07	86.7548
	26358750	1232696	562500	206750	1.95806e+06	100000	10082155	147924	5625	10337.5	97903.1	1277.55	2565.2	10657	27824	76111	22925	7360	159886	1.41422e+07	1.1348e+06	570395	1.7052e+06	26.3588	1.41422e+07	536526	10.4494	3.49535		163187	1.41422e+07	86.6623
	26390625	1232696	562500	207000	1.95983e+06	100000	10082155	147924	5625	10350	97991.5	1277.55	2565.2	10657	27824	76111	22925	7360	160007	1.41442e+07	1.13497e+06	570617	1.70558e+06	26.3906	1.41442e+07	535955	10.4391	3.49248		163384	1.41442e+07	86.57
	26422500	1232696	562500	207250	1.9616e+06	100000	10082155	147924	5625	10362.5	98080	1277.55	2565.2	10657	27824	76111	22925	7360	160128	1.41462e+07	1.13513e+06	570839	1.70597e+06	26.4225	1.41462e+07	535385	10.4288	3.48962		163582	1.41462e+07	86.4779
	26454375	1232696	562500	207500	1.96337e+06	100000	10082155	147924	5625	10375	98168.4	1277.55	2565.2	10657	27824	76111	22925	7360	160249	14148219	1.13529e+06	571060	1.70635e+06	26.4544	14148219	534816	10.4186	3.48677		163779	14148219	86.386
	26486250	1232696	562500	207750	1.96514e+06	100000	10082155	147924	5625	10387.5	98256.8	1277.55	2565.2	10657	27824	77028	22925	7360	160369	1.41502e+07	1.13545e+06	572199	1.70765e+06	26.4862	1.41502e+07	534248	10.414	3.48952		163976	1.41502e+07	86.2944
	26518125	1232696	562500	208000	1.96691e+06	100000	10082155	147924	5625	10400	98345.3	1277.55	2565.2	10657	27824	77028	22925	7360	160490	1.41523e+07	1.13561e+06	572421	1.70803e+06	26.5181	1.41523e+07	533682	10.4038	3.48668		164174	1.41523e+07	86.2029
	26550000	1232696	562500	208250	1.96867e+06	100000	10082155	147924	5625	10412.5	98433.7	1277.55	2565.2	10657	27824	77028	22925	7360	160611	1.41543e+07	1.13578e+06	572642	1.70842e+06	26.55	1.41543e+07	533118	10.3937	3.48384		164371	1.41543e+07	86.1117
	26581875	1232696	562500	208500	1.97044e+06	100000	10082155	147924	5625	10425	98522.2	1277.55	2565.2	10657	27824	77028	22925	7360	160732	1.41563e+07	1.13594e+06	572864	1.7088e+06	26.5819	1.41563e+07	532554	10.3835	3.48101		164568	1.41563e+07	86.0207
	26613750	1232696	562500	208750	1.97221e+06	100000	10082155	147924	5625	10437.5	98610.6	1277.55	2565.2	10657	27824	77028	22925	7360	160853	14158313	1.1361e+06	573086	1.70919e+06	26.6137	14158313	531992	10.3734	3.47819		164766	14158313	85.93
	26645625	1232696	562500	209000	1.97398e+06	100000	10082155	147924	5625	10450	98699	1277.55	2565.2	10657	27824	77028	22925	7360	160973	1.41603e+07	1.13626e+06	573308	1.70957e+06	26.6456	1.41603e+07	531432	10.3633	3.47537		164963	1.41603e+07	85.8394
	26677500	1232696	562500	209250	1.97575e+06	100000	10082155	147924	5625	10462.5	98787.5	1277.55	2565.2	10657	27824	77028	22925	7360	161094	1.41624e+07	1.13642e+06	573529	1.70995e+06	26.6775	1.41624e+07	530872	10.3533	3.47256		165160	1.41624e+07	85.7491
	26709375	1232696	562500	209500	1.97752e+06	100000	10082155	147924	5625	10475	98875.9	1277.55	2565.2	10657	27824	77028	22925	7360	161215	1.41644e+07	1.13659e+06	573751	1.71034e+06	26.7094	1.41644e+07	530315	10.3433	3.46976		165358	1.41644e+07	85.6589
	26741250	1232696	562500	209750	1.97929e+06	100000	10082155	147924	5625	10487.5	98964.4	1277.55	2565.2	10657	27824	77028	22925	7360	161336	1.41664e+07	1.13675e+06	573973	1.71072e+06	26.7413	1.41664e+07	529758	10.3332	3.46696		165555	1.41664e+07	85.569
	26773125	1232696	562500	210000	1.98106e+06	100000	10082155	147924	5625	10500	99052.8	1277.55	2565.2	10657	27824	77028	22925	7360	161456	14168407	1.13691e+06	574195	1.7111e+06	26.7731	14168407	529203	10.3233	3.46417		165752	14168407	85.4793
	26805000	1232696	562500	210250	1.98282e+06	100000	10082155	147924	5625	10512.5	99141.2	1277.55	2565.2	10657	27824	77945	22925	7360	161577	1.41704e+07	1.13707e+06	575333	1.7124e+06	26.805	1.41704e+07	528649	10.3188	3.46691		165950	1.41704e+07	85.3899
	26836875	1232696	562500	210500	1.98459e+06	100000	10082155	147924	5625	10525	99229.7	1277.55	2565.2	10657	27824	77945	22925	7360	161698	1.41724e+07	1.13723e+06	575555	1.71279e+06	26.8369	1.41724e+07	528096	10.3089	3.46413		166147	1.41724e+07	85.3006
	26868750	1232696	562500	210750	1.98636e+06	100000	10082155	147924	5625	10537.5	99318.1	1277.55	2565.2	10657	27824	77945	22925	7360	161819	1.41745e+07	1.1374e+06	575777	1.71317e+06	26.8687	1.41745e+07	527545	10.2989	3.46135		166344	1.41745e+07	85.2115
	26900625	1232696	562500	211000	1.98813e+06	100000	10082155	147924	5625	10550	99406.6	1277.55	2565.2	10657	27824	77945	22925	7360	161940	1.41765e+07	1.13756e+06	575998	1.71356e+06	26.9006	1.41765e+07	526995	10.289	3.45858		166542	1.41765e+07	85.1227
	26932500	1232696	562500	211250	1.9899e+06	100000	10082155	147924	5625	10562.5	99495	1277.55	2565.2	10657	27824	77945	22925	7360	162060	14178501	1.13772e+06	576220	1.71394e+06	26.9325	14178501	526446	10.2792	3.45582		166739	14178501	85.034
	26964375	1232696	562500	211500	1.99167e+06	100000	10082155	147924	5625	10575	99583.4	1277.55	2565.2	10657	27824	77945	22925	7360	162181	1.41805e+07	1.13788e+06	576442	1.71432e+06	26.9644	1.41805e+07	525898	10.2693	3.45306		166936	1.41805e+07	84.9456
	26996250	1232696	562500	211750	1.99344e+06	100000	10082155	147924	5625	10587.5	99671.9	1277.55	2565.2	10657	27824	77945	22925	7360	162302	1.41825e+07	1.13804e+06	576664	1.71471e+06	26.9962	1.41825e+07	525352	10.2595	3.45031		167134	1.41825e+07	84.8574
	27028125	1232696	562500	212000	1.99521e+06	100000	10082155	147924	5625	10600	99760.3	1277.55	2565.2	10657	27824	77945	22925	7360	162423	1.41846e+07	1.13821e+06	576885	1.71509e+06	27.0281	1.41846e+07	524807	10.2497	3.44757		167331	1.41846e+07	84.7694
	27060000	1232696	562500	212250	1.99698e+06	100000	10082155	147924	5625	10612.5	99848.8	1277.55	2565.2	10657	27824	77945	22925	7360	162544	1.41866e+07	1.13837e+06	577107	1.71547e+06	27.06	1.41866e+07	524264	10.2399	3.44483		167528	1.41866e+07	84.6816
	27091875	1232696	585000	212500	2.01643e+06	100000	10082155	147924	5850	10625	100822	1323.45	2660.6	10657	27824	77945	23842	7360	162664	14228783	1.14175e+06	579497	1.72125e+06	27.0919	14228783	525205	10.2623	3.45502		167726	14228783	84.8336
	27123750	1232696	585000	212750	2.0182e+06	100000	10082155	147924	5850	10637.5	100910	1323.45	2660.6	10657	27824	78862	23842	7360	162785	1.42308e+07	1.14192e+06	580635	1.72255e+06	27.1238	1.42308e+07	524662	10.258	3.45774		167923	1.42308e+07	84.7459
	27155625	1232696	585000	213000	2.01997e+06	100000	10082155	147924	5850	10650	100998	1323.45	2660.6	10657	27824	78862	23842	7360	162906	1.42328e+07	1.14208e+06	580857	1.72294e+06	27.1556	1.42328e+07	524121	10.2482	3.455		168120	1.42328e+07	84.6585
	27187500	1232696	585000	213250	2.02174e+06	100000	10082155	147924	5850	10662.5	101087	1323.45	2660.6	10657	27824	78862	23842	7360	163027	1.42348e+07	1.14224e+06	581079	1.72332e+06	27.1875	1.42348e+07	523580	10.2385	3.45227		168318	1.42348e+07	84.5712
	27219375	1232696	585000	213500	2.02351e+06	100000	10082155	147924	5850	10675	101175	1323.45	2660.6	10657	27824	78862	23842	7360	163148	1.42369e+07	1.1424e+06	581300	1.7237e+06	27.2194	1.42369e+07	523041	10.2288	3.44954		168515	1.42369e+07	84.4841
	27251250	1232696	585000	213750	2.02528e+06	100000	10082155	147924	5850	10687.5	101264	1323.45	2660.6	10657	27824	78862	23842	7360	163268	14238877	1.14256e+06	581522	1.72409e+06	27.2512	14238877	522504	10.2191	3.44682		168712	14238877	84.3973
	27283125	1232696	585000	214000	2.02704e+06	100000	10082155	147924	5850	10700	101352	1323.45	2660.6	10657	27824	78862	23842	7360	163389	1.42409e+07	1.14273e+06	581744	1.72447e+06	27.2831	1.42409e+07	521967	10.2094	3.44411		168910	1.42409e+07	84.3106
	27315000	1232696	585000	214250	2.02881e+06	100000	10082155	147924	5850	10712.5	101441	1323.45	2660.6	10657	27824	78862	23842	7360	163510	1.42429e+07	1.14289e+06	581966	1.72485e+06	27.315	1.42429e+07	521432	10.1998	3.4414		169107	1.42429e+07	84.2242
	27346875	1232696	585000	214500	2.03058e+06	100000	10082155	147924	5850	10725	101529	1323.45	2660.6	10657	27824	78862	23842	7360	163631	1.42449e+07	1.14305e+06	582187	1.72524e+06	27.3469	1.42449e+07	520898	10.1901	3.4387		169305	1.42449e+07	84.1379
	27378750	1232696	585000	214750	2.03235e+06	100000	10082155	147924	5850	10737.5	101618	1323.45	2660.6	10657	27824	78862	23842	7360	163751	1.4247e+07	1.14321e+06	582409	1.72562e+06	27.3788	1.4247e+07	520365	10.1805	3.436		169502	1.4247e+07	84.0519
	27410625	1232696	585000	215000	2.03412e+06	100000	10082155	147924	5850	10750	101706	1323.45	2660.6	10657	27824	78862	23842	7360	163872	14248971	1.14337e+06	582631	1.72601e+06	27.4106	14248971	519834	10.171	3.43332		169699	14248971	83.9661
	27442500	1232696	585000	215250	2.03589e+06	100000	10082155	147924	5850	10762.5	101794	1323.45	2660.6	10657	27824	79779	23842	7360	163993	1.4251e+07	1.14354e+06	583770	1.72731e+06	27.4425	1.4251e+07	519304	10.1668	3.43603		169897	1.4251e+07	83.8804
	27474375	1232696	585000	215500	2.03766e+06	100000	10082155	147924	5850	10775	101883	1323.45	2660.6	10657	27824	79779	23842	7360	164114	1.4253e+07	1.1437e+06	583991	1.72769e+06	27.4744	1.4253e+07	518775	10.1573	3.43335		170094	1.4253e+07	83.795
	27506250	1232696	585000	215750	2.03943e+06	100000	10082155	147924	5850	10787.5	101971	1323.45	2660.6	10657	27824	79779	23842	7360	164235	1.4255e+07	1.14386e+06	584213	1.72807e+06	27.5063	1.4255e+07	518247	10.1478	3.43067		170291	1.4255e+07	83.7097
	27538125	1232696	585000	216000	2.0412e+06	100000	10082155	147924	5850	10800	102060	1323.45	2660.6	10657	27824	79779	23842	7360	164355	1.4257e+07	1.14402e+06	584435	1.72846e+06	27.5381	1.4257e+07	517720	10.1383	3.428		170489	1.4257e+07	83.6247
	27570000	1232696	585000	216250	2.04296e+06	100000	10082155	147924	5850	10812.5	102148	1323.45	2660.6	10657	27824	79779	23842	7360	164476	14259065	1.14418e+06	584656	1.72884e+06	27.57	14259065	517195	10.1288	3.42534		170686	14259065	83.5398
	27601875	1232696	585000	216500	2.04473e+06	100000	10082155	147924	5850	10825	102237	1323.45	2660.6	10657	27824	79779	23842	7360	164597	1.42611e+07	1.14435e+06	584878	1.72922e+06	27.6019	1.42611e+07	516671	10.1193	3.42268		170883	1.42611e+07	83.4552
	27633750	1232696	585000	216750	2.0465e+06	100000	10082155	147924	5850	10837.5	102325	1323.45	2660.6	10657	27824	79779	23842	7360	164718	1.42631e+07	1.14451e+06	585100	1.72961e+06	27.6337	1.42631e+07	516148	10.1099	3.42003		171081	1.42631e+07	83.3707
	27665625	1540870	585000	217000	2.06596e+06	100000	10082155	184904	5850	10850	103298	1323.45	2660.6	10657	27824	79779	23842	9200	164839	1.4591e+07	1.17082e+06	625027	1.79585e+06	27.6656	1.4591e+07	527405	10.485	3.6492		171278	1.4591e+07	85.189
	27697500	1540870	585000	217250	2.06773e+06	100000	10082155	184904	5850	10862.5	103386	1323.45	2660.6	10657	27824	79779	23842	9200	164959	1.4593e+07	1.17098e+06	625249	1.79623e+06	27.6975	1.4593e+07	526871	10.4752	3.64629		171475	1.4593e+07	85.1027
	27729375	1540870	585000	217500	2.0695e+06	100000	10082155	184904	5850	10875	103475	1323.45	2660.6	10657	27824	79779	23842	9200	165080	14595021	1.17114e+06	625470	1.79661e+06	27.7294	14595021	526338	10.4653	3.64339		171673	14595021	85.0166
	27761250	1540870	585000	217750	2.07126e+06	100000	10082155	184904	5850	10887.5	103563	1323.45	2660.6	10657	27824	80696	23842	9200	165201	1.4597e+07	1.1713e+06	626609	1.79791e+06	27.7613	1.4597e+07	525806	10.4609	3.64583		171870	1.4597e+07	84.9308
	27793125	1540870	585000	218000	2.07303e+06	100000	10082155	184904	5850	10900	103652	1323.45	2660.6	10657	27824	80696	23842	9200	165322	1.45991e+07	1.17147e+06	626831	1.7983e+06	27.7931	1.45991e+07	525276	10.4511	3.64294		172067	1.45991e+07	84.8451
	27825000	1540870	585000	218250	2.0748e+06	100000	10082155	184904	5850	10912.5	103740	1323.45	2660.6	10657	27824	80696	23842	9200	165443	1.46011e+07	1.17163e+06	627053	1.79868e+06	27.825	1.46011e+07	524747	10.4414	3.64006		172265	1.46011e+07	84.7596
	27856875	1540870	585000	218500	2.07657e+06	100000	10082155	184904	5850	10925	103829	1323.45	2660.6	10657	27824	80696	23842	9200	165563	1.46031e+07	1.17179e+06	627274	1.79906e+06	27.8569	1.46031e+07	524219	10.4317	3.63718		172462	1.46031e+07	84.6743
	27888750	1540870	585000	218750	2.07834e+06	100000	10082155	184904	5850	10937.5	103917	1323.45	2660.6	10657	27824	80696	23842	9200	165684	14605115	1.17195e+06	627496	1.79945e+06	27.8888	14605115	523692	10.422	3.6343		172659	14605115	84.5892
	27920625	1540870	585000	219000	2.08011e+06	100000	10082155	184904	5850	10950	104005	1323.45	2660.6	10657	27824	80696	23842	9200	165805	1.46071e+07	1.17211e+06	627718	1.79983e+06	27.9206	1.46071e+07	523166	10.4123	3.63144		172857	1.46071e+07	84.5044
	27952500	1540870	585000	219250	2.08188e+06	100000	10082155	184904	5850	10962.5	104094	1323.45	2660.6	10657	27824	80696	23842	9200	165926	1.46092e+07	1.17228e+06	627940	1.80022e+06	27.9525	1.46092e+07	522642	10.4026	3.62858		173054	1.46092e+07	84.4197
	27984375	1540870	585000	219500	2.08365e+06	100000	10082155	184904	5850	10975	104182	1323.45	2660.6	10657	27824	80696	23842	9200	166046	1.46112e+07	1.17244e+06	628161	1.8006e+06	27.9844	1.46112e+07	522119	10.393	3.62572		173251	1.46112e+07	84.3351
	28016250	1540870	585000	219750	2.08542e+06	100000	10082155	184904	5850	10987.5	104271	1323.45	2660.6	10657	27824	80696	23842	9200	166167	1.46132e+07	1.1726e+06	628383	1.80098e+06	28.0162	1.46132e+07	521597	10.3834	3.62288		173449	1.46132e+07	84.2508
	28048125	1540870	585000	220000	2.08718e+06	100000	10082155	184904	5850	11000	104359	1323.45	2660.6	10657	27824	80696	23842	9200	166288	14615209	1.17276e+06	628605	1.80137e+06	28.0481	14615209	521076	10.3738	3.62004		173646	14615209	84.1667
	28080000	1540870	585000	220250	2.08895e+06	100000	10082155	184904	5850	11012.5	104448	1323.45	2660.6	10657	27824	81613	23842	9200	166409	1.46172e+07	1.17292e+06	629743	1.80267e+06	28.08	1.46172e+07	520557	10.3695	3.62248		173843	1.46172e+07	84.0828
	28111875	1540870	585000	220500	2.09072e+06	100000	10082155	184904	5850	11025	104536	1323.45	2660.6	10657	27824	81613	23842	9200	166530	1.46192e+07	1.17309e+06	629965	1.80305e+06	28.1119	1.46192e+07	520038	10.3599	3.61964		174041	1.46192e+07	83.9991
	28143750	1540870	585000	220750	2.09249e+06	100000	10082155	184904	5850	11037.5	104625	1323.45	2660.6	10657	27824	81613	23842	9200	166650	1.46213e+07	1.17325e+06	630187	1.80344e+06	28.1438	1.46213e+07	519521	10.3504	3.61682		174238	1.46213e+07	83.9155
	28175625	1540870	607500	221000	2.11195e+06	100000	10082155	184904	6075	11050	105597	1369.35	2756	10657	27824	81613	24759	9200	166771	1.46635e+07	1.17663e+06	632576	1.80921e+06	28.1756	1.46635e+07	520431	10.3718	3.62642		174435	1.46635e+07	84.0625
	28207500	1540870	607500	221250	2113716	100000	10082155	184904	6075	11062.5	105686	1369.35	2756	10657	27824	81613	24759	9200	166892	14665491	1.1768e+06	632798	1.8096e+06	28.2075	14665491	519915	10.3623	3.6236		174633	14665491	83.9791
	28239375	1540870	607500	221500	2.11548e+06	100000	10082155	184904	6075	11075	105774	1369.35	2756	10657	27824	81613	24759	9200	167013	1.46675e+07	1.17696e+06	633020	1.80998e+06	28.2394	1.46675e+07	519399	10.3528	3.62077		174830	1.46675e+07	83.8959
	28271250	1540870	607500	221750	2.11725e+06	100000	10082155	184904	6075	11087.5	105863	1369.35	2756	10657	27824	81613	24759	9200	167134	1.46695e+07	1.17712e+06	633242	1.81036e+06	28.2712	1.46695e+07	518885	10.3433	3.61796		175027	1.46695e+07	83.8128
	28303125	1540870	607500	222000	2.11902e+06	100000	10082155	184904	6075	11100	105951	1369.35	2756	10657	27824	81613	24759	9200	167254	1.46715e+07	1.17728e+06	633463	1.81075e+06	28.3031	1.46715e+07	518372	10.3339	3.61515		175225	1.46715e+07	83.7299
	28335000	1540870	607500	222250	2.12079e+06	100000	10082155	184904	6075	11112.5	106040	1369.35	2756	10657	27824	81613	24759	9200	167375	1.46736e+07	1.17744e+06	633685	1.81113e+06	28.335	1.46736e+07	517860	10.3244	3.61235		175422	1.46736e+07	83.6472
	28366875	1540870	607500	222500	2122560	100000	10082155	184904	6075	11125	106128	1369.35	2756	10657	27824	81613	24759	9200	167496	14675585	1.17761e+06	633907	1.81151e+06	28.3669	14675585	517349	10.315	3.60955		175619	14675585	83.5648
	28398750	1540870	607500	222750	2.12433e+06	100000	10082155	184904	6075	11137.5	106216	1369.35	2756	10657	27824	82530	24759	9200	167617	1.46776e+07	1.17777e+06	635045	1.81281e+06	28.3987	1.46776e+07	516840	10.3108	3.61198		175817	1.46776e+07	83.4824
	28430625	1540870	607500	223000	2.1261e+06	100000	10082155	184904	6075	11150	106305	1369.35	2756	10657	27824	82530	24759	9200	167738	1.46796e+07	1.17793e+06	635267	1.8132e+06	28.4306	1.46796e+07	516331	10.3014	3.60919		176014	1.46796e+07	83.4003
	28462500	1540870	607500	223250	2.12787e+06	100000	10082155	184904	6075	11162.5	106393	1369.35	2756	10657	27824	82530	24759	9200	167858	1.46816e+07	1.17809e+06	635489	1.81358e+06	28.4625	1.46816e+07	515824	10.2921	3.6064		176211	1.46816e+07	83.3184
	28494375	1540870	607500	223500	2.12964e+06	100000	10082155	184904	6075	11175	106482	1369.35	2756	10657	27824	82530	24759	9200	167979	1.46837e+07	1.17825e+06	635711	1.81397e+06	28.4944	1.46837e+07	515318	10.2827	3.60362		176409	1.46837e+07	83.2366
	28526250	1540870	607500	223750	2131404	100000	10082155	184904	6075	11187.5	106570	1369.35	2756	10657	27824	82530	24759	9200	168100	14685679	1.17842e+06	635932	1.81435e+06	28.5263	14685679	514813	10.2734	3.60085		176606	14685679	83.155
	28558125	1540870	607500	224000	2.13317e+06	100000	10082155	184904	6075	11200	106659	1369.35	2756	10657	27824	82530	24759	9200	168221	1.46877e+07	1.17858e+06	636154	1.81473e+06	28.5581	1.46877e+07	514309	10.2641	3.59809		176803	1.46877e+07	83.0736
	28590000	1540870	607500	224250	2.13494e+06	100000	10082155	184904	6075	11212.5	106747	1369.35	2756	10657	27824	82530	24759	9200	168342	1.46897e+07	1.17874e+06	636376	1.81512e+06	28.59	1.46897e+07	513806	10.2549	3.59533		177001	1.46897e+07	82.9924
	28621875	1540870	607500	224500	2.13671e+06	100000	10082155	184904	6075	11225	106836	1369.35	2756	10657	27824	82530	24759	9200	168462	1.46917e+07	1.1789e+06	636598	1.8155e+06	28.6219	1.46917e+07	513304	10.2456	3.59258		177198	1.46917e+07	82.9114
	28653750	1540870	607500	224750	2.13848e+06	100000	10082155	184904	6075	11237.5	106924	1369.35	2756	10657	27824	82530	24759	9200	168583	1.46938e+07	1.17906e+06	636819	1.81588e+06	28.6537	1.46938e+07	512804	10.2364	3.58983		177395	1.46938e+07	82.8305
	28685625	1540870	607500	225000	2140248	100000	10082155	184904	6075	11250	107012	1369.35	2756	10657	27824	82530	24759	9200	168704	14695773	1.17923e+06	637041	1.81627e+06	28.6856	14695773	512304	10.2272	3.58709		177593	14695773	82.7499
	28717500	1540870	607500	225250	2.14202e+06	100000	10082155	184904	6075	11262.5	107101	1369.35	2756	10657	27824	83447	24759	9200	168825	1.46978e+07	1.17939e+06	638180	1.81757e+06	28.7175	1.46978e+07	511806	10.2231	3.58951		177790	1.46978e+07	82.6694
	28749375	1540870	607500	225500	2.14379e+06	100000	10082155	184904	6075	11275	107189	1369.35	2756	10657	27824	83447	24759	9200	168945	1.46998e+07	1.17955e+06	638401	1.81795e+06	28.7494	1.46998e+07	511309	10.2139	3.58678		177987	1.46998e+07	82.5891
	28781250	1540870	607500	225750	2.14555e+06	100000	10082155	184904	6075	11287.5	107278	1369.35	2756	10657	27824	83447	24759	9200	169066	1.47018e+07	1.17971e+06	638623	1.81834e+06	28.7812	1.47018e+07	510813	10.2048	3.58405		178185	1.47018e+07	82.5089
	28813125	1540870	607500	226000	2.14732e+06	100000	10082155	184904	6075	11300	107366	1369.35	2756	10657	27824	83447	24759	9200	169187	1.47038e+07	1.17987e+06	638845	1.81872e+06	28.8131	1.47038e+07	510318	10.1956	3.58133		178382	1.47038e+07	82.429
	28845000	1540870	607500	226250	2149092	100000	10082155	184904	6075	11312.5	107455	1369.35	2756	10657	27824	83447	24759	9200	169308	14705867	1.18004e+06	639067	1.8191e+06	28.845	14705867	509824	10.1865	3.57861		178579	14705867	82.3492
	28876875	1540870	607500	226500	2.15086e+06	100000	10082155	184904	6075	11325	107543	1369.35	2756	10657	27824	83447	24759	9200	169429	1.47079e+07	1.1802e+06	639288	1.81949e+06	28.8769	1.47079e+07	509331	10.1774	3.5759		178777	1.47079e+07	82.2696
	28908750	1540870	607500	226750	2.15263e+06	100000	10082155	184904	6075	11337.5	107631	1369.35	2756	10657	27824	83447	24759	9200	169549	1.47099e+07	1.18036e+06	639510	1.81987e+06	28.9088	1.47099e+07	508839	10.1683	3.5732		178974	1.47099e+07	82.1901
	28940625	1540870	607500	227000	2.1544e+06	100000	10082155	184904	6075	11350	107720	1369.35	2756	10657	27824	83447	24759	9200	169670	1.47119e+07	1.18052e+06	639732	1.82025e+06	28.9406	1.47119e+07	508349	10.1593	3.5705		179171	1.47119e+07	82.1109
	28972500	1540870	607500	227250	2.15617e+06	100000	10082155	184904	6075	11362.5	107808	1369.35	2756	10657	27824	83447	24759	9200	169791	1.47139e+07	1.18068e+06	639954	1.82064e+06	28.9725	1.47139e+07	507859	10.1503	3.56781		179369	1.47139e+07	82.0318
	29004375	1540870	607500	227500	2157936	100000	10082155	184904	6075	11375	107897	1369.35	2756	10657	27824	83447	24759	9200	169912	14715961	1.18085e+06	640175	1.82102e+06	29.0044	14715961	507370	10.1412	3.56512		179566	14715961	81.9529
	29036250	1540870	607500	227750	2.1597e+06	100000	10082155	184904	6075	11387.5	107985	1369.35	2756	10657	27824	84364	24759	9200	170033	1.4718e+07	1.18101e+06	641314	1.82232e+06	29.0362	1.4718e+07	506883	10.1373	3.56754		179763	1.4718e+07	81.8742
	29068125	1540870	607500	228000	2.16147e+06	100000	10082155	184904	6075	11400	108074	1369.35	2756	10657	27824	84364	24759	9200	170153	1.472e+07	1.18117e+06	641536	1.82271e+06	29.0681	1.472e+07	506397	10.1284	3.56486		179961	1.472e+07	81.7956
	29100000	1540870	607500	228250	2.16324e+06	100000	10082155	184904	6075	11412.5	108162	1369.35	2756	10657	27824	84364	24759	9200	170274	1.4722e+07	1.18133e+06	641758	1.82309e+06	29.1	1.4722e+07	505911	10.1194	3.56219		180158	1.4722e+07	81.7172
	29131875	1540870	607500	228500	2.16501e+06	100000	10082155	184904	6075	11425	108251	1369.35	2756	10657	27824	84364	24759	9200	170395	1.4724e+07	1.18149e+06	641979	1.82347e+06	29.1319	1.4724e+07	505427	10.1104	3.55952		180355	1.4724e+07	81.639
	29163750	1540870	607500	228750	2166780	100000	10082155	184904	6075	11437.5	108339	1369.35	2756	10657	27824	84364	24759	9200	170516	14726055	1.18166e+06	642201	1.82386e+06	29.1638	14726055	504944	10.1015	3.55686		180553	14726055	81.5609
	29195625	1540870	607500	229000	2.16855e+06	100000	10082155	184904	6075	11450	108427	1369.35	2756	10657	27824	84364	24759	9200	170637	1.47281e+07	1.18182e+06	642423	1.82424e+06	29.1956	1.47281e+07	504462	10.0926	3.5542		180750	1.47281e+07	81.4831
	29227500	1540870	607500	229250	2.17032e+06	100000	10082155	184904	6075	11462.5	108516	1369.35	2756	10657	27824	84364	24759	9200	170757	1.47301e+07	1.18198e+06	642644	1.82463e+06	29.2275	1.47301e+07	503981	10.0837	3.55155		180947	1.47301e+07	81.4054
	29259375	1540870	630000	229500	2.18977e+06	100000	10082155	184904	6300	11475	109489	1415.25	2851.4	10657	27824	84364	25676	9200	170878	1.47723e+07	1.18537e+06	645034	1.8304e+06	29.2594	1.47723e+07	504874	10.1046	3.56087		181145	1.47723e+07	81.5497
	29291250	1540870	630000	229750	2.19154e+06	100000	10082155	184904	6300	11487.5	109577	1415.25	2851.4	10657	27824	84364	25676	9200	170999	1.47743e+07	1.18553e+06	645256	1.83079e+06	29.2913	1.47743e+07	504394	10.0958	3.55822		181342	1.47743e+07	81.4721
	29323125	1540870	630000	230000	2193312	100000	10082155	184904	6300	11500	109666	1415.25	2851.4	10657	27824	84364	25676	9200	171120	14776337	1.18569e+06	645477	1.83117e+06	29.3231	14776337	503914	10.0869	3.55558		181539	14776337	81.3946
	29355000	1540870	630000	230250	2.19508e+06	100000	10082155	184904	6300	11512.5	109754	1415.25	2851.4	10657	27824	85281	25676	9200	171240	1.47784e+07	1.18585e+06	646616	1.83247e+06	29.355	1.47784e+07	503436	10.0831	3.55798		181737	1.47784e+07	81.3174
	29386875	1540870	630000	230500	2.19685e+06	100000	10082155	184904	6300	11525	109842	1415.25	2851.4	10657	27824	85281	25676	9200	171361	1.47804e+07	1.18602e+06	646838	1.83285e+06	29.3869	1.47804e+07	502958	10.0743	3.55534		181934	1.47804e+07	81.2402
	29418750	1540870	630000	230750	2.19862e+06	100000	10082155	184904	6300	11537.5	109931	1415.25	2851.4	10657	27824	85281	25676	9200	171482	1.47824e+07	1.18618e+06	647060	1.83324e+06	29.4187	1.47824e+07	502482	10.0655	3.55271		182131	1.47824e+07	81.1633
	29450625	1540870	630000	231000	2.20039e+06	100000	10082155	184904	6300	11550	110019	1415.25	2851.4	10657	27824	85281	25676	9200	171603	1.47844e+07	1.18634e+06	647281	1.83362e+06	29.4506	1.47844e+07	502007	10.0567	3.55008		182329	1.47844e+07	81.0865
	29482500	1540870	630000	231250	2202156	100000	10082155	184904	6300	11562.5	110108	1415.25	2851.4	10657	27824	85281	25676	9200	171724	14786431	1.1865e+06	647503	1.834e+06	29.4825	14786431	501532	10.0479	3.54745		182526	14786431	81.0099
	29514375	1540870	630000	231500	2.20392e+06	100000	10082155	184904	6300	11575	110196	1415.25	2851.4	10657	27824	85281	25676	9200	171844	1.47884e+07	1.18666e+06	647725	1.83439e+06	29.5144	1.47884e+07	501059	10.0391	3.54484		182723	1.47884e+07	80.9335
	29546250	1540870	630000	231750	2.20569e+06	100000	10082155	184904	6300	11587.5	110285	1415.25	2851.4	10657	27824	85281	25676	9200	171965	1.47905e+07	1.18683e+06	647946	1.83477e+06	29.5463	1.47905e+07	500587	10.0304	3.54222		182921	1.47905e+07	80.8572
	29578125	1540870	630000	232000	2.20746e+06	100000	10082155	184904	6300	11600	110373	1415.25	2851.4	10657	27824	85281	25676	9200	172086	1.47925e+07	1.18699e+06	648168	1.83516e+06	29.5781	1.47925e+07	500116	10.0217	3.53962		183118	1.47925e+07	80.7811
	29610000	1540870	630000	232250	2.20923e+06	100000	10082155	184904	6300	11612.5	110462	1415.25	2851.4	10657	27824	85281	25676	9200	172207	1.47945e+07	1.18715e+06	648390	1.83554e+06	29.61	1.47945e+07	499646	10.013	3.53702		183316	1.47945e+07	80.7052
	29641875	1540870	630000	232500	2211000	100000	10082155	184904	6300	11625	110550	1415.25	2851.4	10657	27824	85281	25676	9200	172328	14796525	1.18731e+06	648612	1.83592e+06	29.6419	14796525	499176	10.0043	3.53442		183513	14796525	80.6294
	29673750	1540870	630000	232750	2.21277e+06	100000	10082155	184904	6300	11637.5	110638	1415.25	2851.4	10657	27824	86198	25676	9200	172448	1.47985e+07	1.18747e+06	649750	1.83722e+06	29.6737	1.47985e+07	498708	10.0007	3.53682		183710	1.47985e+07	80.5537
	29705625	1540870	630000	233000	2.21454e+06	100000	10082155	184904	6300	11650	110727	1415.25	2851.4	10657	27824	86198	25676	9200	172569	1.48006e+07	1.18764e+06	649972	1.83761e+06	29.7056	1.48006e+07	498241	9.99202	3.53423		183908	1.48006e+07	80.4783
	29737500	1540870	630000	233250	2.21631e+06	100000	10082155	184904	6300	11662.5	110815	1415.25	2851.4	10657	27824	86198	25676	9200	172690	1.48026e+07	1.1878e+06	650194	1.83799e+06	29.7375	1.48026e+07	497775	9.98339	3.53165		184105	1.48026e+07	80.403
	29769375	1540870	630000	233500	2.21808e+06	100000	10082155	184904	6300	11675	110904	1415.25	2851.4	10657	27824	86198	25676	9200	172811	1.48046e+07	1.18796e+06	650416	1.83837e+06	29.7694	1.48046e+07	497310	9.97479	3.52907		184302	1.48046e+07	80.3279
	29801250	1540870	630000	233750	2219844	100000	10082155	184904	6300	11687.5	110992	1415.25	2851.4	10657	27824	86198	25676	9200	172932	14806619	1.18812e+06	650637	1.83876e+06	29.8012	14806619	496846	9.9662	3.5265		184500	14806619	80.2529
	29833125	1540870	630000	234000	2.22161e+06	100000	10082155	184904	6300	11700	111081	1415.25	2851.4	10657	27824	86198	25676	9200	173052	1.48086e+07	1.18828e+06	650859	1.83914e+06	29.8331	1.48086e+07	496382	9.95763	3.52393		184697	1.48086e+07	80.1781
	29865000	1540870	630000	234250	2.22338e+06	100000	10082155	184904	6300	11712.5	111169	1415.25	2851.4	10657	27824	86198	25676	9200	173173	1.48107e+07	1.18845e+06	651081	1.83953e+06	29.865	1.48107e+07	495920	9.94907	3.52137		184894	1.48107e+07	80.1034
	29896875	1540870	630000	234500	2.22515e+06	100000	10082155	184904	6300	11725	111258	1415.25	2851.4	10657	27824	86198	25676	9200	173294	1.48127e+07	1.18861e+06	651302	1.83991e+06	29.8969	1.48127e+07	495459	9.94054	3.51881		185092	1.48127e+07	80.0289
	29928750	1540870	630000	234750	2.22692e+06	100000	10082155	184904	6300	11737.5	111346	1415.25	2851.4	10657	27824	86198	25676	9200	173415	1.48147e+07	1.18877e+06	651524	1.84029e+06	29.9288	1.48147e+07	494999	9.93202	3.51626		185289	1.48147e+07	79.9546
	29960625	1540870	630000	235000	2228688	100000	10082155	184904	6300	11750	111434	1415.25	2851.4	10657	27824	86198	25676	9200	173535	14816713	1.18893e+06	651746	1.84068e+06	29.9606	14816713	494540	9.92353	3.51372		185486	14816713	79.8804
	29992500	1540870	630000	235250	2.23046e+06	100000	10082155	184904	6300	11762.5	111523	1415.25	2851.4	10657	27824	87115	25676	9200	173656	1.48187e+07	1.18909e+06	652885	1.84198e+06	29.9925	1.48187e+07	494081	9.91998	3.51611		185684	1.48187e+07	79.8064
	30024375	1540870	630000	235500	2.23223e+06	100000	10082155	184904	6300	11775	111611	1415.25	2851.4	10657	27824	87115	25676	9200	173777	1.48208e+07	1.18926e+06	653106	1.84236e+06	30.0244	1.48208e+07	493624	9.91152	3.51357		185881	1.48208e+07	79.7325
	30056250	1540870	630000	235750	2.23399e+06	100000	10082155	184904	6300	11787.5	111700	1415.25	2851.4	10657	27824	87115	25676	9200	173898	1.48228e+07	1.18942e+06	653328	1.84275e+06	30.0562	1.48228e+07	493168	9.90307	3.51104		186078	1.48228e+07	79.6588
	30088125	1540870	630000	236000	2.23576e+06	100000	10082155	184904	6300	11800	111788	1415.25	2851.4	10657	27824	87115	25676	9200	174019	1.48248e+07	1.18958e+06	653550	1.84313e+06	30.0881	1.48248e+07	492712	9.89464	3.50851		186276	1.48248e+07	79.5852
	30120000	1540870	630000	236250	2237532	100000	10082155	184904	6300	11812.5	111877	1415.25	2851.4	10657	27824	87115	25676	9200	174139	14826807	1.18974e+06	653772	1.84351e+06	30.12	14826807	492258	9.88622	3.50599		186473	14826807	79.5119
	30151875	1540870	630000	236500	2.2393e+06	100000	10082155	184904	6300	11825	111965	1415.25	2851.4	10657	27824	87115	25676	9200	174260	1.48288e+07	1.1899e+06	653993	1.8439e+06	30.1519	1.48288e+07	491804	9.87783	3.50347		186670	1.48288e+07	79.4386
	30183750	1540870	630000	236750	2.24107e+06	100000	10082155	184904	6300	11837.5	112053	1415.25	2851.4	10657	27824	87115	25676	9200	174381	1.48308e+07	1.19007e+06	654215	1.84428e+06	30.1837	1.48308e+07	491352	9.86945	3.50095		186868	1.48308e+07	79.3655
	30215625	1540870	630000	237000	2.24284e+06	100000	10082155	184904	6300	11850	112142	1415.25	2851.4	10657	27824	87115	25676	9200	174502	1.48329e+07	1.19023e+06	654437	1.84466e+06	30.2156	1.48329e+07	490900	9.86109	3.49845		187065	1.48329e+07	79.2926
	30247500	1540870	630000	237250	2.24461e+06	100000	10082155	184904	6300	11862.5	112230	1415.25	2851.4	10657	27824	87115	25676	9200	174623	1.48349e+07	1.19039e+06	654658	1.84505e+06	30.2475	1.48349e+07	490450	9.85275	3.49594		187262	1.48349e+07	79.2198
	30279375	1540870	630000	237500	2246376	100000	10082155	184904	6300	11875	112319	1415.25	2851.4	10657	27824	87115	25676	9200	174743	14836901	1.19055e+06	654880	1.84543e+06	30.2794	14836901	490000	9.84442	3.49345		187460	14836901	79.1472
	30311250	1540870	630000	237750	2.24814e+06	100000	10082155	184904	6300	11887.5	112407	1415.25	2851.4	10657	27824	88032	25676	9200	174864	1.48389e+07	1.19071e+06	656019	1.84673e+06	30.3113	1.48389e+07	489552	9.841	3.49584		187657	1.48389e+07	79.0747
	30343125	1540870	652500	238000	2.2676e+06	100000	10082155	184904	6525	11900	113380	1461.15	2946.8	10657	27824	88032	26593	9200	174985	1.48811e+07	1.1941e+06	658408	1.85251e+06	30.3431	1.48811e+07	490428	9.86141	3.50489		187854	1.48811e+07	79.2163
	30375000	1540870	652500	238250	2.26937e+06	100000	10082155	184904	6525	11912.5	113469	1461.15	2946.8	10657	27824	88032	26593	9200	175106	1.48831e+07	1.19426e+06	658630	1.85289e+06	30.375	1.48831e+07	489980	9.8531	3.50239		188052	1.48831e+07	79.1439
	30406875	1540870	652500	238500	2.27114e+06	100000	10082155	184904	6525	11925	113557	1461.15	2946.8	10657	27824	88032	26593	9200	175227	1.48852e+07	1.19442e+06	658852	1.85328e+06	30.4069	1.48852e+07	489533	9.84481	3.4999		188249	1.48852e+07	79.0717
	30438750	1540870	652500	238750	2272908	100000	10082155	184904	6525	11937.5	113645	1461.15	2946.8	10657	27824	88032	26593	9200	175347	14887183	1.19459e+06	659074	1.85366e+06	30.4387	14887183	489087	9.83654	3.49741		188446	14887183	78.9996
	30470625	1540870	652500	239000	2.27468e+06	100000	10082155	184904	6525	11950	113734	1461.15	2946.8	10657	27824	88032	26593	9200	175468	1.48892e+07	1.19475e+06	659295	1.85404e+06	30.4706	1.48892e+07	488641	9.82828	3.49492		188644	1.48892e+07	78.9277
	30502500	1540870	652500	239250	2.27645e+06	100000	10082155	184904	6525	11962.5	113822	1461.15	2946.8	10657	27824	88032	26593	9200	175589	1.48912e+07	1.19491e+06	659517	1.85443e+06	30.5025	1.48912e+07	488197	9.82005	3.49245		188841	1.48912e+07	78.8559
	30534375	1540870	652500	239500	2.27821e+06	100000	10082155	184904	6525	11975	113911	1461.15	2946.8	10657	27824	88032	26593	9200	175710	1.48932e+07	1.19507e+06	659739	1.85481e+06	30.5344	1.48932e+07	487753	9.81182	3.48997		189038	1.48932e+07	78.7842
	30566250	1540870	652500	239750	2.27998e+06	100000	10082155	184904	6525	11987.5	113999	1461.15	2946.8	10657	27824	88032	26593	9200	175830	1.48953e+07	1.19523e+06	659960	1.85519e+06	30.5663	1.48953e+07	487311	9.80362	3.48751		189236	1.48953e+07	78.7127
	30598125	1540870	652500	240000	2281752	100000	10082155	184904	6525	12000	114088	1461.15	2946.8	10657	27824	88032	26593	9200	175951	14897277	1.1954e+06	660182	1.85558e+06	30.5981	14897277	486869	9.79543	3.48504		189433	14897277	78.6414
	30630000	1540870	652500	240250	2.28352e+06	100000	10082155	184904	6525	12012.5	114176	1461.15	2946.8	10657	27824	88949	26593	9200	176072	1.48993e+07	1.19556e+06	661321	1.85688e+06	30.63	1.48993e+07	486428	9.7921	3.48742		189630	1.48993e+07	78.5702
	30661875	1540870	652500	240500	2.28529e+06	100000	10082155	184904	6525	12025	114264	1461.15	2946.8	10657	27824	88949	26593	9200	176193	1.49013e+07	1.19572e+06	661543	1.85726e+06	30.6619	1.49013e+07	485988	9.78394	3.48496		189828	1.49013e+07	78.4992
	30693750	1540870	652500	240750	2.28706e+06	100000	10082155	184904	6525	12037.5	114353	1461.15	2946.8	10657	27824	88949	26593	9200	176314	1.49033e+07	1.19588e+06	661764	1.85765e+06	30.6938	1.49033e+07	485549	9.7758	3.48251		190025	1.49033e+07	78.4283
	30725625	1540870	652500	241000	2.28883e+06	100000	10082155	184904	6525	12050	114441	1461.15	2946.8	10657	27824	88949	26593	9200	176434	1.49054e+07	1.19604e+06	661986	1.85803e+06	30.7256	1.49054e+07	485111	9.76768	3.48007		190222	1.49054e+07	78.3575
	30757500	1540870	652500	241250	2290596	100000	10082155	184904	6525	12062.5	114530	1461.15	2946.8	10657	27824	88949	26593	9200	176555	14907371	1.19621e+06	662208	1.85841e+06	30.7575	14907371	484674	9.75957	3.47762		190420	14907371	78.2869
	30789375	1540870	652500	241500	2.29236e+06	100000	10082155	184904	6525	12075	114618	1461.15	2946.8	10657	27824	88949	26593	9200	176676	1.49094e+07	1.19637e+06	662430	1.8588e+06	30.7894	1.49094e+07	484238	9.75148	3.47519		190617	1.49094e+07	78.2165
	30821250	1540870	652500	241750	2.29413e+06	100000	10082155	184904	6525	12087.5	114707	1461.15	2946.8	10657	27824	88949	26593	9200	176797	1.49114e+07	1.19653e+06	662651	1.85918e+06	30.8212	1.49114e+07	483803	9.7434	3.47275		190814	1.49114e+07	78.1462
	30853125	1540870	652500	242000	2.2959e+06	100000	10082155	184904	6525	12100	114795	1461.15	2946.8	10657	27824	88949	26593	9200	176918	1.49134e+07	1.19669e+06	662873	1.85957e+06	30.8531	1.49134e+07	483368	9.73535	3.47033		191012	1.49134e+07	78.076
	30885000	1540870	652500	242250	2.29767e+06	100000	10082155	184904	6525	12112.5	114884	1461.15	2946.8	10657	27824	88949	26593	9200	177038	1.49154e+07	1.19685e+06	663095	1.85995e+06	30.885	1.49154e+07	482935	9.72731	3.46791		191209	1.49154e+07	78.006
	30916875	1540870	652500	242500	2299440	100000	10082155	184904	6525	12125	114972	1461.15	2946.8	10657	27824	88949	26593	9200	177159	14917465	1.19702e+06	663317	1.86033e+06	30.9169	14917465	482502	9.71928	3.46549		191406	14917465	77.9361
	30948750	1540870	652500	242750	2.30121e+06	100000	10082155	184904	6525	12137.5	115060	1461.15	2946.8	10657	27824	89866	26593	9200	177280	1.49195e+07	1.19718e+06	664455	1.86163e+06	30.9488	1.49195e+07	482071	9.71606	3.46786		191604	1.49195e+07	77.8664
	30980625	1540870	652500	243000	2.30298e+06	100000	10082155	184904	6525	12150	115149	1461.15	2946.8	10657	27824	89866	26593	9200	177401	1.49215e+07	1.19734e+06	664677	1.86202e+06	30.9806	1.49215e+07	481640	9.70806	3.46545		191801	1.49215e+07	77.7968
	31012500	1540870	652500	243250	2.30475e+06	100000	10082155	184904	6525	12162.5	115237	1461.15	2946.8	10657	27824	89866	26593	9200	177522	1.49235e+07	1.1975e+06	664899	1.8624e+06	31.0125	1.49235e+07	481210	9.70009	3.46304		191998	1.49235e+07	77.7273
	31044375	1540870	652500	243500	2.30652e+06	100000	10082155	184904	6525	12175	115326	1461.15	2946.8	10657	27824	89866	26593	9200	177642	1.49255e+07	1.19766e+06	665120	1.86278e+06	31.0444	1.49255e+07	480781	9.69212	3.46064		192196	1.49255e+07	77.658
	31076250	1540870	652500	243750	2308284	100000	10082155	184904	6525	12187.5	115414	1461.15	2946.8	10657	27824	89866	26593	9200	177763	14927559	1.19783e+06	665342	1.86317e+06	31.0763	14927559	480353	9.68418	3.45824		192393	14927559	77.5889
	31108125	1540870	652500	244000	2.31005e+06	100000	10082155	184904	6525	12200	115503	1461.15	2946.8	10657	27824	89866	26593	9200	177884	1.49296e+07	1.19799e+06	665564	1.86355e+06	31.1081	1.49296e+07	479925	9.67624	3.45585		192590	1.49296e+07	77.5198
	31140000	1540870	652500	244250	2.31182e+06	100000	10082155	184904	6525	12212.5	115591	1461.15	2946.8	10657	27824	89866	26593	9200	178005	1.49316e+07	1.19815e+06	665786	1.86394e+06	31.14	1.49316e+07	479499	9.66833	3.45346		192788	1.49316e+07	77.451
	31171875	1540870	652500	244500	2.31359e+06	100000	10082155	184904	6525	12225	115680	1461.15	2946.8	10657	27824	89866	26593	9200	178125	1.49336e+07	1.19831e+06	666007	1.86432e+06	31.1719	1.49336e+07	479073	9.66043	3.45108		192985	1.49336e+07	77.3822
	31203750	1540870	652500	244750	2.31536e+06	100000	10082155	184904	6525	12237.5	115768	1461.15	2946.8	10657	27824	89866	26593	9200	178246	1.49356e+07	1.19847e+06	666229	1.8647e+06	31.2037	1.49356e+07	478649	9.65255	3.4487		193182	1.49356e+07	77.3136
	31235625	1540870	652500	245000	2317128	100000	10082155	184904	6525	12250	115856	1461.15	2946.8	10657	27824	89866	26593	9200	178367	14937653	1.19864e+06	666451	1.86509e+06	31.2356	14937653	478225	9.64468	3.44633		193380	14937653	77.2452
	31267500	1540870	652500	245250	2.3189e+06	100000	10082155	184904	6525	12262.5	115945	1461.15	2946.8	10657	27824	90783	26593	9200	178488	1.49397e+07	1.1988e+06	667590	1.86639e+06	31.2675	1.49397e+07	477802	9.64157	3.4487		193577	1.49397e+07	77.1769
	31299375	1540870	652500	245500	2.32067e+06	100000	10082155	184904	6525	12275	116033	1461.15	2946.8	10657	27824	90783	26593	9200	178609	1.49417e+07	1.19896e+06	667811	1.86677e+06	31.2994	1.49417e+07	477380	9.63373	3.44633		193774	1.49417e+07	77.1087
	31331250	1540870	652500	245750	2.32243e+06	100000	10082155	184904	6525	12287.5	116122	1461.15	2946.8	10657	27824	90783	26593	9200	178729	1.49437e+07	1.19912e+06	668033	1.86715e+06	31.3313	1.49437e+07	476959	9.62591	3.44397		193972	1.49437e+07	77.0406
	31363125	1540870	652500	246000	2.3242e+06	100000	10082155	184904	6525	12300	116210	1461.15	2946.8	10657	27824	90783	26593	9200	178850	1.49457e+07	1.19928e+06	668255	1.86754e+06	31.3631	1.49457e+07	476538	9.6181	3.44161		194169	1.49457e+07	76.9727
	31395000	1540870	652500	246250	2325972	100000	10082155	184904	6525	12312.5	116299	1461.15	2946.8	10657	27824	90783	26593	9200	178971	14947747	1.19945e+06	668476	1.86792e+06	31.395	14947747	476119	9.61031	3.43926		194366	14947747	76.905
	31426875	1540870	675000	246500	2.34543e+06	100000	10082155	184904	6750	12325	117271	1507.05	3042.2	10657	27824	90783	27510	9200	179092	1.499e+07	1.20283e+06	670866	1.8737e+06	31.4269	1.499e+07	476979	9.63025	3.44805		194564	1.499e+07	77.0439
	31458750	1540870	675000	246750	2.3472e+06	100000	10082155	184904	6750	12337.5	117360	1507.05	3042.2	10657	27824	90783	27510	9200	179213	1.4992e+07	1.20299e+06	671088	1.87408e+06	31.4587	1.4992e+07	476560	9.62247	3.4457		194761	1.4992e+07	76.9762
	31490625	1540870	675000	247000	2.34897e+06	100000	10082155	184904	6750	12350	117448	1507.05	3042.2	10657	27824	90783	27510	9200	179333	1.4994e+07	1.20316e+06	671309	1.87447e+06	31.4906	1.4994e+07	476141	9.61469	3.44335		194958	1.4994e+07	76.9086
	31522500	1540870	675000	247250	2.35074e+06	100000	10082155	184904	6750	12362.5	117537	1507.05	3042.2	10657	27824	90783	27510	9200	179454	1.4996e+07	1.20332e+06	671531	1.87485e+06	31.5225	1.4996e+07	475724	9.60694	3.441		195156	1.4996e+07	76.8412
	31554375	1540870	675000	247500	2352504	100000	10082155	184904	6750	12375	117625	1507.05	3042.2	10657	27824	90783	27510	9200	179575	14998029	1.20348e+06	671753	1.87523e+06	31.5544	14998029	475307	9.5992	3.43866		195353	14998029	76.7739
	31586250	1540870	675000	247750	2.35427e+06	100000	10082155	184904	6750	12387.5	117714	1507.05	3042.2	10657	27824	91700	27510	9200	179696	1.5e+07	1.20364e+06	672892	1.87653e+06	31.5862	1.5e+07	474892	9.59616	3.44101		195550	1.5e+07	76.7068
	31618125	1540870	675000	248000	2.35604e+06	100000	10082155	184904	6750	12400	117802	1507.05	3042.2	10657	27824	91700	27510	9200	179817	1.50021e+07	1.2038e+06	673113	1.87692e+06	31.6181	1.50021e+07	474477	9.58845	3.43868		195748	1.50021e+07	76.6398
	31650000	1540870	675000	248250	2.35781e+06	100000	10082155	184904	6750	12412.5	117891	1507.05	3042.2	10657	27824	91700	27510	9200	179937	1.50041e+07	1.20397e+06	673335	1.8773e+06	31.65	1.50041e+07	474063	9.58075	3.43634		195945	1.50041e+07	76.5729
	31681875	1540870	675000	248500	2.35958e+06	100000	10082155	184904	6750	12425	117979	1507.05	3042.2	10657	27824	91700	27510	9200	180058	1.50061e+07	1.20413e+06	673557	1.87769e+06	31.6819	1.50061e+07	473649	9.57307	3.43402		196142	1.50061e+07	76.5061
	31713750	1540870	675000	248750	2361348	100000	10082155	184904	6750	12437.5	118067	1507.05	3042.2	10657	27824	91700	27510	9200	180179	15008123	1.20429e+06	673778	1.87807e+06	31.7138	15008123	473237	9.5654	3.4317		196340	15008123	76.4395
	31745625	1540870	675000	249000	2.36312e+06	100000	10082155	184904	6750	12450	118156	1507.05	3042.2	10657	27824	91700	27510	9200	180300	1.50101e+07	1.20445e+06	674000	1.87845e+06	31.7456	1.50101e+07	472826	9.55775	3.42938		196537	1.50101e+07	76.373
	31777500	1540870	675000	249250	2.36489e+06	100000	10082155	184904	6750	12462.5	118244	1507.05	3042.2	10657	27824	91700	27510	9200	180421	1.50122e+07	1.20461e+06	674222	1.87884e+06	31.7775	1.50122e+07	472415	9.55011	3.42707		196735	1.50122e+07	76.3067
	31809375	1540870	675000	249500	2.36665e+06	100000	10082155	184904	6750	12475	118333	1507.05	3042.2	10657	27824	91700	27510	9200	180541	1.50142e+07	1.20478e+06	674444	1.87922e+06	31.8094	1.50142e+07	472005	9.54249	3.42476		196932	1.50142e+07	76.2405
	31841250	1540870	675000	249750	2.36842e+06	100000	10082155	184904	6750	12487.5	118421	1507.05	3042.2	10657	27824	91700	27510	9200	180662	1.50162e+07	1.20494e+06	674665	1.8796e+06	31.8412	1.50162e+07	471596	9.53488	3.42245		197129	1.50162e+07	76.1744
	31873125	1540870	675000	250000	2370192	100000	10082155	184904	6750	12500	118510	1507.05	3042.2	10657	27824	91700	27510	9200	180783	15018217	1.2051e+06	674887	1.87999e+06	31.8731	15018217	471187	9.52729	3.42015		197327	15018217	76.1085
	31905000	1540870	675000	250250	2.37196e+06	100000	10082155	184904	6750	12512.5	118598	1507.05	3042.2	10657	27824	92617	27510	9200	180904	1.50202e+07	1.20526e+06	676026	1.88129e+06	31.905	1.50202e+07	470780	9.52436	3.4225		197524	1.50202e+07	76.0426
	31936875	1540870	675000	250500	2.37373e+06	100000	10082155	184904	6750	12525	118686	1507.05	3042.2	10657	27824	92617	27510	9200	181024	1.50223e+07	1.20542e+06	676248	1.88167e+06	31.9369	1.50223e+07	470373	9.5168	3.42021		197721	1.50223e+07	75.977
	31968750	1540870	675000	250750	2.3755e+06	100000	10082155	184904	6750	12537.5	118775	1507.05	3042.2	10657	27824	92617	27510	9200	181145	1.50243e+07	1.20559e+06	676469	1.88206e+06	31.9688	1.50243e+07	469967	9.50925	3.41792		197919	1.50243e+07	75.9114
	32000625	1540870	675000	251000	2.37727e+06	100000	10082155	184904	6750	12550	118863	1507.05	3042.2	10657	27824	92617	27510	9200	181266	1.50263e+07	1.20575e+06	676691	1.88244e+06	32.0006	1.50263e+07	469562	9.50171	3.41563		198116	1.50263e+07	75.846
	32032500	1540870	675000	251250	2379036	100000	10082155	184904	6750	12562.5	118952	1507.05	3042.2	10657	27824	92617	27510	9200	181387	15028311	1.20591e+06	676913	1.88282e+06	32.0325	15028311	469158	9.49419	3.41335		198313	15028311	75.7807
	32064375	1540870	675000	251500	2.3808e+06	100000	10082155	184904	6750	12575	119040	1507.05	3042.2	10657	27824	92617	27510	9200	181508	1.50303e+07	1.20607e+06	677135	1.88321e+06	32.0644	1.50303e+07	468755	9.48669	3.41108		198511	1.50303e+07	75.7155
	32096250	1540870	675000	251750	2.38257e+06	100000	10082155	184904	6750	12587.5	119129	1507.05	3042.2	10657	27824	92617	27510	9200	181628	1.50323e+07	1.20623e+06	677356	1.88359e+06	32.0962	1.50323e+07	468352	9.4792	3.4088		198708	1.50323e+07	75.6505
	32128125	1540870	675000	252000	2.38434e+06	100000	10082155	184904	6750	12600	119217	1507.05	3042.2	10657	27824	92617	27510	9200	181749	1.50344e+07	1.2064e+06	677578	1.88397e+06	32.1281	1.50344e+07	467950	9.47172	3.40654		198905	1.50344e+07	75.5856
	32160000	1540870	675000	252250	2.38611e+06	100000	10082155	184904	6750	12612.5	119306	1507.05	3042.2	10657	27824	92617	27510	9200	181870	1.50364e+07	1.20656e+06	677800	1.88436e+06	32.16	1.50364e+07	467549	9.46426	3.40427		199103	1.50364e+07	75.5208
	32191875	1540870	675000	252500	2387880	100000	10082155	184904	6750	12625	119394	1507.05	3042.2	10657	27824	92617	27510	9200	181991	15038405	1.20672e+06	678021	1.88474e+06	32.1919	15038405	467149	9.45681	3.40202		199300	15038405	75.4562
	32223750	1540870	675000	252750	2.38965e+06	100000	10082155	184904	6750	12637.5	119482	1507.05	3042.2	10657	27824	93534	27510	9200	182112	1.50404e+07	1.20688e+06	679160	1.88604e+06	32.2238	1.50404e+07	466750	9.45398	3.40436		199497	1.50404e+07	75.3916
	32255625	1540870	675000	253000	2.39142e+06	100000	10082155	184904	6750	12650	119571	1507.05	3042.2	10657	27824	93534	27510	9200	182232	1.50424e+07	1.20704e+06	679382	1.88643e+06	32.2556	1.50424e+07	466351	9.44656	3.4021		199695	1.50424e+07	75.3272
	32287500	1540870	675000	253250	2.39319e+06	100000	10082155	184904	6750	12662.5	119659	1507.05	3042.2	10657	27824	93534	27510	9200	182353	1.50445e+07	1.20721e+06	679604	1.88681e+06	32.2875	1.50445e+07	465953	9.43915	3.39986		199892	1.50445e+07	75.263
	32319375	1540870	675000	253500	2.39496e+06	100000	10082155	184904	6750	12675	119748	1507.05	3042.2	10657	27824	93534	27510	9200	182474	1.50465e+07	1.20737e+06	679825	1.88719e+06	32.3194	1.50465e+07	465556	9.43176	3.39761		200089	1.50465e+07	75.1988
	32351250	1540870	675000	253750	2396724	100000	10082155	184904	6750	12687.5	119836	1507.05	3042.2	10657	27824	93534	27510	9200	182595	15048499	1.20753e+06	680047	1.88758e+06	32.3513	15048499	465160	9.42438	3.39537		200287	15048499	75.1348
	32383125	1540870	675000	254000	2.39849e+06	100000	10082155	184904	6750	12700	119925	1507.05	3042.2	10657	27824	93534	27510	9200	182716	1.50505e+07	1.20769e+06	680269	1.88796e+06	32.3831	1.50505e+07	464764	9.41702	3.39313		200484	1.50505e+07	75.0709
	32415000	1540870	675000	254250	2.40026e+06	100000	10082155	184904	6750	12712.5	120013	1507.05	3042.2	10657	27824	93534	27510	9200	182836	1.50525e+07	1.20785e+06	680491	1.88835e+06	32.415	1.50525e+07	464369	9.40967	3.3909		200681	1.50525e+07	75.0072
	32446875	1540870	675000	254500	2.40203e+06	100000	10082155	184904	6750	12725	120102	1507.05	3042.2	10657	27824	93534	27510	9200	182957	1.50546e+07	1.20802e+06	680712	1.88873e+06	32.4469	1.50546e+07	463976	9.40234	3.38867		200879	1.50546e+07	74.9435
	32478750	1540870	675000	254750	2.4038e+06	100000	10082155	184904	6750	12737.5	120190	1507.05	3042.2	10657	27824	93534	27510	9200	183078	1.50566e+07	1.20818e+06	680934	1.88911e+06	32.4787	1.50566e+07	463582	9.39502	3.38645		201076	1.50566e+07	74.88
	32510625	1540870	697500	255000	2423256	100000	10082155	184904	6975	12750	121163	1552.95	3137.6	10657	27824	93534	28427	9200	183199	15098781	1.21157e+06	683323	1.89489e+06	32.5106	15098781	464426	9.41451	3.395		201273	15098781	75.0163
	32542500	1540870	697500	255250	2.42502e+06	100000	10082155	184904	6975	12762.5	121251	1552.95	3137.6	10657	27824	94451	28427	9200	183319	1.51008e+07	1.21173e+06	684462	1.89619e+06	32.5425	1.51008e+07	464033	9.41174	3.39733		201471	1.51008e+07	74.9529
	32574375	1540870	697500	255500	2.42679e+06	100000	10082155	184904	6975	12775	121340	1552.95	3137.6	10657	27824	94451	28427	9200	183440	1.51028e+07	1.21189e+06	684684	1.89657e+06	32.5744	1.51028e+07	463641	9.40443	3.39511		201668	1.51028e+07	74.8895
	32606250	1540870	697500	255750	2.42856e+06	100000	10082155	184904	6975	12787.5	121428	1552.95	3137.6	10657	27824	94451	28427	9200	183561	1.51048e+07	1.21205e+06	684906	1.89696e+06	32.6063	1.51048e+07	463250	9.39714	3.39288		201865	1.51048e+07	74.8263
	32638125	1540870	697500	256000	2.43033e+06	100000	10082155	184904	6975	12800	121517	1552.95	3137.6	10657	27824	94451	28427	9200	183682	1.51069e+07	1.21221e+06	685127	1.89734e+06	32.6381	1.51069e+07	462859	9.38986	3.39067		202063	1.51069e+07	74.7632
	32670000	1540870	697500	256250	2432100	100000	10082155	184904	6975	12812.5	121605	1552.95	3137.6	10657	27824	94451	28427	9200	183803	15108875	1.21238e+06	685349	1.89772e+06	32.67	15108875	462469	9.3826	3.38846		202260	15108875	74.7003
	32701875	1540870	697500	256500	2.43387e+06	100000	10082155	184904	6975	12825	121693	1552.95	3137.6	10657	27824	94451	28427	9200	183923	1.51109e+07	1.21254e+06	685571	1.89811e+06	32.7019	1.51109e+07	462080	9.37535	3.38625		202457	1.51109e+07	74.6374
	32733750	1540870	697500	256750	2.43564e+06	100000	10082155	184904	6975	12837.5	121782	1552.95	3137.6	10657	27824	94451	28427	9200	184044	1.51129e+07	1.2127e+06	685793	1.89849e+06	32.7338	1.51129e+07	461692	9.36811	3.38405		202655	1.51129e+07	74.5747
	32765625	1540870	697500	257000	2.43741e+06	100000	10082155	184904	6975	12850	121870	1552.95	3137.6	10657	27824	94451	28427	9200	184165	1.51149e+07	1.21286e+06	686014	1.89888e+06	32.7656	1.51149e+07	461305	9.36089	3.38185		202852	1.51149e+07	74.5121
	32797500	1540870	697500	257250	2.43918e+06	100000	10082155	184904	6975	12862.5	121959	1552.95	3137.6	10657	27824	94451	28427	9200	184286	1.5117e+07	1.21302e+06	686236	1.89926e+06	32.7975	1.5117e+07	460918	9.35368	3.37965		203049	1.5117e+07	74.4496
	32829375	1540870	697500	257500	2440944	100000	10082155	184904	6975	12875	122047	1552.95	3137.6	10657	27824	94451	28427	9200	184407	15118969	1.21319e+06	686458	1.89964e+06	32.8294	15118969	460532	9.34649	3.37746		203247	15118969	74.3873
	32861250	1540870	697500	257750	2.44271e+06	100000	10082155	184904	6975	12887.5	122136	1552.95	3137.6	10657	27824	95368	28427	9200	184527	1.5121e+07	1.21335e+06	687596	1.90094e+06	32.8612	1.5121e+07	460146	9.34382	3.37978		203444	1.5121e+07	74.3251
	32893125	1540870	697500	258000	2.44448e+06	100000	10082155	184904	6975	12900	122224	1552.95	3137.6	10657	27824	95368	28427	9200	184648	1.5123e+07	1.21351e+06	687818	1.90133e+06	32.8931	1.5123e+07	459762	9.33665	3.3776		203641	1.5123e+07	74.263
	32925000	1540870	697500	258250	2.44625e+06	100000	10082155	184904	6975	12912.5	122313	1552.95	3137.6	10657	27824	95368	28427	9200	184769	1.5125e+07	1.21367e+06	688040	1.90171e+06	32.925	1.5125e+07	459378	9.32949	3.37541		203839	1.5125e+07	74.201
	32956875	1540870	697500	258500	2.44802e+06	100000	10082155	184904	6975	12925	122401	1552.95	3137.6	10657	27824	95368	28427	9200	184890	1.5127e+07	1.21383e+06	688262	1.90209e+06	32.9569	1.5127e+07	458995	9.32235	3.37324		204036	1.5127e+07	74.1391
	32988750	1540870	697500	258750	2449788	100000	10082155	184904	6975	12937.5	122489	1552.95	3137.6	10657	27824	95368	28427	9200	185011	15129063	1.214e+06	688483	1.90248e+06	32.9888	15129063	458613	9.31522	3.37106		204233	15129063	74.0773
	33020625	1540870	697500	259000	2.45156e+06	100000	10082155	184904	6975	12950	122578	1552.95	3137.6	10657	27824	95368	28427	9200	185131	1.51311e+07	1.21416e+06	688705	1.90286e+06	33.0206	1.51311e+07	458231	9.3081	3.36889		204431	1.51311e+07	74.0157
	33052500	1540870	697500	259250	2.45333e+06	100000	10082155	184904	6975	12962.5	122666	1552.95	3137.6	10657	27824	95368	28427	9200	185252	1.51331e+07	1.21432e+06	688927	1.90325e+06	33.0525	1.51331e+07	457850	9.301	3.36673		204628	1.51331e+07	73.9542
	33084375	1540870	697500	259500	2.45509e+06	100000	10082155	184904	6975	12975	122755	1552.95	3137.6	10657	27824	95368	28427	9200	185373	1.51351e+07	1.21448e+06	689149	1.90363e+06	33.0844	1.51351e+07	457470	9.29392	3.36457		204825	1.51351e+07	73.8928
	33116250	1540870	697500	259750	2.45686e+06	100000	10082155	184904	6975	12987.5	122843	1552.95	3137.6	10657	27824	95368	28427	9200	185494	1.51371e+07	1.21464e+06	689370	1.90401e+06	33.1163	1.51371e+07	457091	9.28684	3.36241		205023	1.51371e+07	73.8315
	33148125	1540870	697500	260000	2458632	100000	10082155	184904	6975	13000	122932	1552.95	3137.6	10657	27824	95368	28427	9200	185614	15139157	1.21481e+06	689592	1.9044e+06	33.1481	15139157	456712	9.27978	3.36026		205220	15139157	73.7704
	33180000	1540870	697500	260250	2.4604e+06	100000	10082155	184904	6975	13012.5	123020	1552.95	3137.6	10657	27824	96285	28427	9200	185735	1.51412e+07	1.21497e+06	690731	1.9057e+06	33.18	1.51412e+07	456334	9.2772	3.36257		205417	1.51412e+07	73.7093
	33211875	1540870	697500	260500	2.46217e+06	100000	10082155	184904	6975	13025	123108	1552.95	3137.6	10657	27824	96285	28427	9200	185856	1.51432e+07	1.21513e+06	690952	1.90608e+06	33.2119	1.51432e+07	455957	9.27016	3.36042		205615	1.51432e+07	73.6484
	33243750	1540870	697500	260750	2.46394e+06	100000	10082155	184904	6975	13037.5	123197	1552.95	3137.6	10657	27824	96285	28427	9200	185977	1.51452e+07	1.21529e+06	691174	1.90647e+06	33.2437	1.51452e+07	455581	9.26314	3.35828		205812	1.51452e+07	73.5876
	33275625	1540870	697500	261000	2.46571e+06	100000	10082155	184904	6975	13050	123285	1552.95	3137.6	10657	27824	96285	28427	9200	186098	1.51472e+07	1.21545e+06	691396	1.90685e+06	33.2756	1.51472e+07	455205	9.25613	3.35614		206009	1.51472e+07	73.5269
	33307500	1540870	697500	261250	2467476	100000	10082155	184904	6975	13062.5	123374	1552.95	3137.6	10657	27824	96285	28427	9200	186218	15149251	1.21562e+06	691618	1.90723e+06	33.3075	15149251	454830	9.24913	3.354		206207	15149251	73.4663
	33339375	1540870	697500	261500	2.46924e+06	100000	10082155	184904	6975	13075	123462	1552.95	3137.6	10657	27824	96285	28427	9200	186339	1.51513e+07	1.21578e+06	691839	1.90762e+06	33.3394	1.51513e+07	454456	9.24215	3.35187		206404	1.51513e+07	73.4059
	33371250	1540870	697500	261750	2.47101e+06	100000	10082155	184904	6975	13087.5	123551	1552.95	3137.6	10657	27824	96285	28427	9200	186460	1.51533e+07	1.21594e+06	692061	1.908e+06	33.3713	1.51533e+07	454082	9.23518	3.34974		206601	1.51533e+07	73.3455
	33403125	1540870	697500	262000	2.47278e+06	100000	10082155	184904	6975	13100	123639	1552.95	3137.6	10657	27824	96285	28427	9200	186581	1.51553e+07	1.2161e+06	692283	1.90838e+06	33.4031	1.51553e+07	453709	9.22822	3.34762		206799	1.51553e+07	73.2853
	33435000	1540870	697500	262250	2.47455e+06	100000	10082155	184904	6975	13112.5	123728	1552.95	3137.6	10657	27824	96285	28427	9200	186702	1.51573e+07	1.21626e+06	692505	1.90877e+06	33.435	1.51573e+07	453337	9.22127	3.3455		206996	1.51573e+07	73.2252
	33466875	1540870	697500	262500	2476320	100000	10082155	184904	6975	13125	123816	1552.95	3137.6	10657	27824	96285	28427	9200	186822	15159345	1.21643e+06	692726	1.90915e+06	33.4669	15159345	452966	9.21434	3.34338		207193	15159345	73.1652
	33498750	1540870	697500	262750	2.47809e+06	100000	10082155	184904	6975	13137.5	123904	1552.95	3137.6	10657	27824	97202	28427	9200	186943	1.51614e+07	1.21659e+06	693865	1.91045e+06	33.4988	1.51614e+07	452595	9.21185	3.34569		207391	1.51614e+07	73.1053
	33530625	1540870	697500	263000	2.47986e+06	100000	10082155	184904	6975	13150	123993	1552.95	3137.6	10657	27824	97202	28427	9200	187064	1.51634e+07	1.21675e+06	694087	1.91084e+06	33.5306	1.51634e+07	452225	9.20494	3.34358		207588	1.51634e+07	73.0455
	33562500	1540870	697500	263250	2.48163e+06	100000	10082155	184904	6975	13162.5	124081	1552.95	3137.6	10657	27824	97202	28427	9200	187185	1.51654e+07	1.21691e+06	694309	1.91122e+06	33.5625	1.51654e+07	451856	9.19804	3.34147		207785	1.51654e+07	72.9859
	33594375	1540870	720000	263500	2.50108e+06	100000	10082155	184904	7200	13175	125054	1598.85	3233	10657	27824	97202	29344	9200	187306	1.52076e+07	1.2203e+06	696698	1.917e+06	33.5944	1.52076e+07	452683	9.21709	3.34979		207983	1.52076e+07	73.1196
	33626250	1540870	720000	263750	2502852	100000	10082155	184904	7200	13187.5	125143	1598.85	3233	10657	27824	97202	29344	9200	187426	15209627	1.22046e+06	696920	1.91738e+06	33.6262	15209627	452314	9.2102	3.34768		208180	15209627	73.0599
	33658125	1540870	720000	264000	2.50462e+06	100000	10082155	184904	7200	13200	125231	1598.85	3233	10657	27824	97202	29344	9200	187547	1.52116e+07	1.22062e+06	697141	1.91776e+06	33.6581	1.52116e+07	451946	9.20331	3.34557		208377	1.52116e+07	73.0004
	33690000	1540870	720000	264250	2.50639e+06	100000	10082155	184904	7200	13212.5	125319	1598.85	3233	10657	27824	97202	29344	9200	187668	1.52137e+07	1.22078e+06	697363	1.91815e+06	33.69	1.52137e+07	451578	9.19645	3.34347		208575	1.52137e+07	72.9411
	33721875	1540870	720000	264500	2.50816e+06	100000	10082155	184904	7200	13225	125408	1598.85	3233	10657	27824	97202	29344	9200	187789	1.52157e+07	1.22095e+06	697585	1.91853e+06	33.7219	1.52157e+07	451211	9.18959	3.34137		208772	1.52157e+07	72.8818
	33753750	1540870	720000	264750	2.50993e+06	100000	10082155	184904	7200	13237.5	125496	1598.85	3233	10657	27824	97202	29344	9200	187909	1.52177e+07	1.22111e+06	697807	1.91891e+06	33.7537	1.52177e+07	450845	9.18275	3.33928		208969	1.52177e+07	72.8226
	33785625	1540870	720000	265000	2511696	100000	10082155	184904	7200	13250	125585	1598.85	3233	10657	27824	97202	29344	9200	188030	15219721	1.22127e+06	698028	1.9193e+06	33.7856	15219721	450479	9.17592	3.33719		209167	15219721	72.7636
	33817500	1540870	720000	265250	2.51346e+06	100000	10082155	184904	7200	13262.5	125673	1598.85	3233	10657	27824	98119	29344	9200	188151	1.52217e+07	1.22143e+06	699167	1.9206e+06	33.8175	1.52217e+07	450114	9.17349	3.33948		209364	1.52217e+07	72.7046
	33849375	1540870	720000	265500	2.51523e+06	100000	10082155	184904	7200	13275	125762	1598.85	3233	10657	27824	98119	29344	9200	188272	1.52238e+07	1.22159e+06	699389	1.92098e+06	33.8494	1.52238e+07	449750	9.16668	3.33739		209561	1.52238e+07	72.6458
	33881250	1540870	720000	265750	2.517e+06	100000	10082155	184904	7200	13287.5	125850	1598.85	3233	10657	27824	98119	29344	9200	188393	1.52258e+07	1.22176e+06	699611	1.92137e+06	33.8813	1.52258e+07	449387	9.15988	3.33531		209759	1.52258e+07	72.5871
	33913125	1540870	720000	266000	2.51877e+06	100000	10082155	184904	7200	13300	125939	1598.85	3233	10657	27824	98119	29344	9200	188513	1.52278e+07	1.22192e+06	699832	1.92175e+06	33.9131	1.52278e+07	449024	9.1531	3.33323		209956	1.52278e+07	72.5285
	33945000	1540870	720000	266250	2520540	100000	10082155	184904	7200	13312.5	126027	1598.85	3233	10657	27824	98119	29344	9200	188634	15229815	1.22208e+06	700054	1.92213e+06	33.945	15229815	448662	9.14633	3.33116		210153	15229815	72.47
	33976875	1540870	720000	266500	2.52231e+06	100000	10082155	184904	7200	13325	126115	1598.85	3233	10657	27824	98119	29344	9200	188755	1.52318e+07	1.22224e+06	700276	1.92252e+06	33.9769	1.52318e+07	448300	9.13958	3.32908		210351	1.52318e+07	72.4116
	34008750	1540870	720000	266750	2.52408e+06	100000	10082155	184904	7200	13337.5	126204	1598.85	3233	10657	27824	98119	29344	9200	188876	1.52339e+07	1.2224e+06	700497	1.9229e+06	34.0087	1.52339e+07	447939	9.13283	3.32702		210548	1.52339e+07	72.3533
	34040625	1540870	720000	267000	2.52585e+06	100000	10082155	184904	7200	13350	126292	1598.85	3233	10657	27824	98119	29344	9200	188997	1.52359e+07	1.22257e+06	700719	1.92328e+06	34.0406	1.52359e+07	447579	9.1261	3.32495		210746	1.52359e+07	72.2951
	34072500	1540870	720000	267250	2.52762e+06	100000	10082155	184904	7200	13362.5	126381	1598.85	3233	10657	27824	98119	29344	9200	189117	1.52379e+07	1.22273e+06	700941	1.92367e+06	34.0725	1.52379e+07	447220	9.11938	3.32289		210943	1.52379e+07	72.2371
	34104375	1540870	720000	267500	2529384	100000	10082155	184904	7200	13375	126469	1598.85	3233	10657	27824	98119	29344	9200	189238	15239909	1.22289e+06	701163	1.92405e+06	34.1044	15239909	446861	9.11268	3.32084		211140	15239909	72.1791
	34136250	1540870	720000	267750	2.53115e+06	100000	10082155	184904	7200	13387.5	126558	1598.85	3233	10657	27824	99036	29344	9200	189359	1.52419e+07	1.22305e+06	702301	1.92535e+06	34.1362	1.52419e+07	446503	9.11032	3.32313		211338	1.52419e+07	72.1213
	34168125	1540870	720000	268000	2.53292e+06	100000	10082155	184904	7200	13400	126646	1598.85	3233	10657	27824	99036	29344	9200	189480	1.52439e+07	1.22321e+06	702523	1.92574e+06	34.1681	1.52439e+07	446145	9.10364	3.32107		211535	1.52439e+07	72.0635
	34200000	1540870	720000	268250	2.53469e+06	100000	10082155	184904	7200	13412.5	126735	1598.85	3233	10657	27824	99036	29344	9200	189601	1.5246e+07	1.22338e+06	702745	1.92612e+06	34.2	1.5246e+07	445788	9.09697	3.31903		211732	1.5246e+07	72.0059
	34231875	1540870	720000	268500	2.53646e+06	100000	10082155	184904	7200	13425	126823	1598.85	3233	10657	27824	99036	29344	9200	189721	1.5248e+07	1.22354e+06	702967	1.9265e+06	34.2319	1.5248e+07	445432	9.09031	3.31698		211930	1.5248e+07	71.9484
	34263750	1540870	720000	268750	2538228	100000	10082155	184904	7200	13437.5	126911	1598.85	3233	10657	27824	99036	29344	9200	189842	15250003	1.2237e+06	703188	1.92689e+06	34.2638	15250003	445077	9.08366	3.31494		212127	15250003	71.891
	34295625	1540870	720000	269000	2.54e+06	100000	10082155	184904	7200	13450	127000	1598.85	3233	10657	27824	99036	29344	9200	189963	1.5252e+07	1.22386e+06	703410	1.92727e+06	34.2956	1.5252e+07	444722	9.07702	3.31291		212324	1.5252e+07	71.8336
	34327500	1540870	720000	269250	2.54177e+06	100000	10082155	184904	7200	13462.5	127088	1598.85	3233	10657	27824	99036	29344	9200	190084	1.5254e+07	1.22402e+06	703632	1.92766e+06	34.3275	1.5254e+07	444368	9.0704	3.31087		212522	1.5254e+07	71.7764
	34359375	1540870	720000	269500	2.54353e+06	100000	10082155	184904	7200	13475	127177	1598.85	3233	10657	27824	99036	29344	9200	190204	1.52561e+07	1.22419e+06	703853	1.92804e+06	34.3594	1.52561e+07	444014	9.06379	3.30884		212719	1.52561e+07	71.7193
	34391250	1540870	720000	269750	2.5453e+06	100000	10082155	184904	7200	13487.5	127265	1598.85	3233	10657	27824	99036	29344	9200	190325	1.52581e+07	1.22435e+06	704075	1.92842e+06	34.3912	1.52581e+07	443662	9.05719	3.30682		212916	1.52581e+07	71.6624
	34423125	1540870	720000	270000	2547072	100000	10082155	184904	7200	13500	127354	1598.85	3233	10657	27824	99036	29344	9200	190446	15260097	1.22451e+06	704297	1.92881e+06	34.4231	15260097	443309	9.0506	3.3048		213114	15260097	71.6055
	34455000	1540870	720000	270250	2.54884e+06	100000	10082155	184904	7200	13512.5	127442	1598.85	3233	10657	27824	99953	29344	9200	190567	1.52621e+07	1.22467e+06	705436	1.93011e+06	34.455	1.52621e+07	442958	9.04833	3.30708		213311	1.52621e+07	71.5487
	34486875	1540870	720000	270500	2.55061e+06	100000	10082155	184904	7200	13525	127530	1598.85	3233	10657	27824	99953	29344	9200	190688	1.52641e+07	1.22483e+06	705657	1.93049e+06	34.4869	1.52641e+07	442607	9.04176	3.30506		213508	1.52641e+07	71.492
	34518750	1540870	720000	270750	2.55238e+06	100000	10082155	184904	7200	13537.5	127619	1598.85	3233	10657	27824	99953	29344	9200	190808	1.52662e+07	1.225e+06	705879	1.93087e+06	34.5187	1.52662e+07	442257	9.03521	3.30304		213706	1.52662e+07	71.4354
	34550625	1540870	720000	271000	2.55415e+06	100000	10082155	184904	7200	13550	127707	1598.85	3233	10657	27824	99953	29344	9200	190929	1.52682e+07	1.22516e+06	706101	1.93126e+06	34.5506	1.52682e+07	441907	9.02867	3.30103		213903	1.52682e+07	71.379
	34582500	1540870	720000	271250	2555916	100000	10082155	184904	7200	13562.5	127796	1598.85	3233	10657	27824	99953	29344	9200	191050	15270191	1.22532e+06	706323	1.93164e+06	34.5825	15270191	441558	9.02214	3.29903		214100	15270191	71.3226
	34614375	1540870	720000	271500	2.55768e+06	100000	10082155	184904	7200	13575	127884	1598.85	3233	10657	27824	99953	29344	9200	191171	1.52722e+07	1.22548e+06	706544	1.93203e+06	34.6144	1.52722e+07	441210	9.01562	3.29702		214298	1.52722e+07	71.2664
	34646250	1540870	720000	271750	2.55945e+06	100000	10082155	184904	7200	13587.5	127973	1598.85	3233	10657	27824	99953	29344	9200	191292	1.52742e+07	1.22564e+06	706766	1.93241e+06	34.6463	1.52742e+07	440862	9.00912	3.29502		214495	1.52742e+07	71.2102
	34678125	1540870	742500	272000	2.57891e+06	100000	10082155	184904	7425	13600	128946	1644.75	3328.4	10657	27824	99953	30261	9200	191412	1.53164e+07	1.22903e+06	709155	1.93819e+06	34.6781	1.53164e+07	441674	9.02774	3.30313		214692	1.53164e+07	71.3413
	34710000	1540870	742500	272250	2.58068e+06	100000	10082155	184904	7425	13612.5	129034	1644.75	3328.4	10657	27824	99953	30261	9200	191533	1.53185e+07	1.22919e+06	709377	1.93857e+06	34.71	1.53185e+07	441327	9.02123	3.30112		214890	1.53185e+07	71.2852
	34741875	1540870	742500	272500	2582448	100000	10082155	184904	7425	13625	129122	1644.75	3328.4	10657	27824	99953	30261	9200	191654	15320473	1.22935e+06	709599	1.93895e+06	34.7419	15320473	440980	9.01474	3.29913		215087	15320473	71.2292
	34773750	1540870	742500	272750	2.58422e+06	100000	10082155	184904	7425	13637.5	129211	1644.75	3328.4	10657	27824	100870	30261	9200	191775	1.53225e+07	1.22952e+06	710738	1.94025e+06	34.7737	1.53225e+07	440634	9.01252	3.30139		215284	1.53225e+07	71.1733
	34805625	1540870	742500	273000	2.58599e+06	100000	10082155	184904	7425	13650	129299	1644.75	3328.4	10657	27824	100870	30261	9200	191896	1.53245e+07	1.22968e+06	710959	1.94064e+06	34.8056	1.53245e+07	440288	9.00605	3.2994		215482	1.53245e+07	71.1175
	34837500	1540870	742500	273250	2.58775e+06	100000	10082155	184904	7425	13662.5	129388	1644.75	3328.4	10657	27824	100870	30261	9200	192016	1.53265e+07	1.22984e+06	711181	1.94102e+06	34.8375	1.53265e+07	439943	8.99959	3.29741		215679	1.53265e+07	71.0618
	34869375	1540870	742500	273500	2.58952e+06	100000	10082155	184904	7425	13675	129476	1644.75	3328.4	10657	27824	100870	30261	9200	192137	1.53285e+07	1.23e+06	711403	1.94141e+06	34.8694	1.53285e+07	439599	8.99314	3.29542		215876	1.53285e+07	71.0062
	34901250	1540870	742500	273750	2591292	100000	10082155	184904	7425	13687.5	129565	1644.75	3328.4	10657	27824	100870	30261	9200	192258	15330567	1.23016e+06	711625	1.94179e+06	34.9012	15330567	439256	8.9867	3.29344		216074	15330567	70.9507
	34933125	1540870	742500	274000	2.59306e+06	100000	10082155	184904	7425	13700	129653	1644.75	3328.4	10657	27824	100870	30261	9200	192379	1.53326e+07	1.23033e+06	711846	1.94217e+06	34.9331	1.53326e+07	438913	8.98027	3.29146		216271	1.53326e+07	70.8953
	34965000	1540870	742500	274250	2.59483e+06	100000	10082155	184904	7425	13712.5	129741	1644.75	3328.4	10657	27824	100870	30261	9200	192500	1.53346e+07	1.23049e+06	712068	1.94256e+06	34.965	1.53346e+07	438570	8.97386	3.28948		216468	1.53346e+07	70.8399
	34996875	1540870	742500	274500	2.5966e+06	100000	10082155	184904	7425	13725	129830	1644.75	3328.4	10657	27824	100870	30261	9200	192620	1.53366e+07	1.23065e+06	712290	1.94294e+06	34.9969	1.53366e+07	438228	8.96746	3.28751		216666	1.53366e+07	70.7847
	35028750	1540870	742500	274750	2.59837e+06	100000	10082155	184904	7425	13737.5	129918	1644.75	3328.4	10657	27824	100870	30261	9200	192741	1.53386e+07	1.23081e+06	712511	1.94332e+06	35.0288	1.53386e+07	437887	8.96107	3.28554		216863	1.53386e+07	70.7296
	35060625	1540870	742500	275000	2600136	100000	10082155	184904	7425	13750	130007	1644.75	3328.4	10657	27824	100870	30261	9200	192862	15340661	1.23097e+06	712733	1.94371e+06	35.0606	15340661	437547	8.95469	3.28357		217060	15340661	70.6746
	35092500	1540870	742500	275250	2.6019e+06	100000	10082155	184904	7425	13762.5	130095	1644.75	3328.4	10657	27824	101787	30261	9200	192983	1.53427e+07	1.23114e+06	713872	1.94501e+06	35.0925	1.53427e+07	437207	8.95254	3.28583		217258	1.53427e+07	70.6197
	35124375	1540870	742500	275500	2.60367e+06	100000	10082155	184904	7425	13775	130184	1644.75	3328.4	10657	27824	101787	30261	9200	193103	1.53447e+07	1.2313e+06	714094	1.94539e+06	35.1244	1.53447e+07	436868	8.94618	3.28387		217455	1.53447e+07	70.5649
	35156250	1540870	742500	275750	2.60544e+06	100000	10082155	184904	7425	13787.5	130272	1644.75	3328.4	10657	27824	101787	30261	9200	193224	1.53467e+07	1.23146e+06	714315	1.94578e+06	35.1562	1.53467e+07	436529	8.93983	3.28191		217652	1.53467e+07	70.5102
	35188125	1540870	742500	276000	2.60721e+06	100000	10082155	184904	7425	13800	130361	1644.75	3328.4	10657	27824	101787	30261	9200	193345	1.53487e+07	1.23162e+06	714537	1.94616e+06	35.1881	1.53487e+07	436191	8.9335	3.27995		217850	1.53487e+07	70.4556
	35220000	1540870	742500	276250	2608980	100000	10082155	184904	7425	13812.5	130449	1644.75	3328.4	10657	27824	101787	30261	9200	193466	15350755	1.23178e+06	714759	1.94654e+06	35.22	15350755	435853	8.92717	3.278		218047	15350755	70.4011
	35251875	1540870	742500	276500	2.61075e+06	100000	10082155	184904	7425	13825	130537	1644.75	3328.4	10657	27824	101787	30261	9200	193587	1.53528e+07	1.23195e+06	714981	1.94693e+06	35.2519	1.53528e+07	435517	8.92086	3.27606		218244	1.53528e+07	70.3467
	35283750	1540870	742500	276750	2.61252e+06	100000	10082155	184904	7425	13837.5	130626	1644.75	3328.4	10657	27824	101787	30261	9200	193707	1.53548e+07	1.23211e+06	715202	1.94731e+06	35.2837	1.53548e+07	435180	8.91456	3.27411		218442	1.53548e+07	70.2924
	35315625	1540870	742500	277000	2.61429e+06	100000	10082155	184904	7425	13850	130714	1644.75	3328.4	10657	27824	101787	30261	9200	193828	1.53568e+07	1.23227e+06	715424	1.94769e+06	35.3156	1.53568e+07	434845	8.90826	3.27217		218639	1.53568e+07	70.2382
	35347500	1540870	742500	277250	2.61606e+06	100000	10082155	184904	7425	13862.5	130803	1644.75	3328.4	10657	27824	101787	30261	9200	193949	1.53588e+07	1.23243e+06	715646	1.94808e+06	35.3475	1.53588e+07	434510	8.90198	3.27023		218836	1.53588e+07	70.1841
	35379375	1540870	742500	277500	2617824	100000	10082155	184904	7425	13875	130891	1644.75	3328.4	10657	27824	101787	30261	9200	194070	15360849	1.23259e+06	715868	1.94846e+06	35.3794	15360849	434175	8.89572	3.2683		219034	15360849	70.1301
	35411250	1540870	742500	277750	2.61959e+06	100000	10082155	184904	7425	13887.5	130980	1644.75	3328.4	10657	27824	102704	30261	9200	194191	1.53629e+07	1.23276e+06	717006	1.94976e+06	35.4113	1.53629e+07	433841	8.89364	3.27055		219231	1.53629e+07	70.0761
	35443125	1540870	742500	278000	2.62136e+06	100000	10082155	184904	7425	13900	131068	1644.75	3328.4	10657	27824	102704	30261	9200	194311	1.53649e+07	1.23292e+06	717228	1.95015e+06	35.4431	1.53649e+07	433508	8.88739	3.26862		219428	1.53649e+07	70.0223
	35475000	1540870	742500	278250	2.62313e+06	100000	10082155	184904	7425	13912.5	131157	1644.75	3328.4	10657	27824	102704	30261	9200	194432	1.53669e+07	1.23308e+06	717450	1.95053e+06	35.475	1.53669e+07	433176	8.88115	3.26669		219626	1.53669e+07	69.9686
	35506875	1540870	742500	278500	2.6249e+06	100000	10082155	184904	7425	13925	131245	1644.75	3328.4	10657	27824	102704	30261	9200	194553	1.53689e+07	1.23324e+06	717671	1.95091e+06	35.5069	1.53689e+07	432844	8.87493	3.26477		219823	1.53689e+07	69.915
	35538750	1540870	742500	278750	2626668	100000	10082155	184904	7425	13937.5	131333	1644.75	3328.4	10657	27824	102704	30261	9200	194674	15370943	1.2334e+06	717893	1.9513e+06	35.5388	15370943	432512	8.86871	3.26285		220020	15370943	69.8614
	35570625	1540870	742500	279000	2.62844e+06	100000	10082155	184904	7425	13950	131422	1644.75	3328.4	10657	27824	102704	30261	9200	194795	1.5373e+07	1.23357e+06	718115	1.95168e+06	35.5706	1.5373e+07	432181	8.86251	3.26093		220218	1.5373e+07	69.808
	35602500	1540870	742500	279250	2.63021e+06	100000	10082155	184904	7425	13962.5	131510	1644.75	3328.4	10657	27824	102704	30261	9200	194915	1.5375e+07	1.23373e+06	718337	1.95206e+06	35.6025	1.5375e+07	431851	8.85631	3.25902		220415	1.5375e+07	69.7547
	35634375	1540870	742500	279500	2.63197e+06	100000	10082155	184904	7425	13975	131599	1644.75	3328.4	10657	27824	102704	30261	9200	195036	1.5377e+07	1.23389e+06	718558	1.95245e+06	35.6344	1.5377e+07	431522	8.85013	3.25711		220612	1.5377e+07	69.7014
	35666250	1540870	742500	279750	2.63374e+06	100000	10082155	184904	7425	13987.5	131687	1644.75	3328.4	10657	27824	102704	30261	9200	195157	1.5379e+07	1.23405e+06	718780	1.95283e+06	35.6662	1.5379e+07	431192	8.84396	3.2552		220810	1.5379e+07	69.6483
	35698125	1540870	742500	280000	2635512	100000	10082155	184904	7425	14000	131776	1644.75	3328.4	10657	27824	102704	30261	9200	195278	15381037	1.23421e+06	719002	1.95322e+06	35.6981	15381037	430864	8.8378	3.2533		221007	15381037	69.5952
	35730000	1540870	742500	280250	2.63728e+06	100000	10082155	184904	7425	14012.5	131864	1644.75	3328.4	10657	27824	103621	30261	9200	195398	1.53831e+07	1.23438e+06	720141	1.95452e+06	35.73	1.53831e+07	430536	8.83579	3.25554		221204	1.53831e+07	69.5423
	35761875	1540870	765000	280500	2.65674e+06	100000	10082155	184904	7650	14025	132837	1690.65	3423.8	10657	27824	103621	31178	9200	195519	1.54253e+07	1.23776e+06	722530	1.96029e+06	35.7619	1.54253e+07	431333	8.85401	3.26343		221402	1.54253e+07	69.6709
	35793750	1540870	765000	280750	2.65851e+06	100000	10082155	184904	7650	14037.5	132925	1690.65	3423.8	10657	27824	103621	31178	9200	195640	1.54273e+07	1.23792e+06	722752	1.96068e+06	35.7938	1.54273e+07	431005	8.84785	3.26153		221599	1.54273e+07	69.618
	35825625	1540870	765000	281000	2.66028e+06	100000	10082155	184904	7650	14050	133014	1690.65	3423.8	10657	27824	103621	31178	9200	195761	1.54293e+07	1.23809e+06	722973	1.96106e+06	35.8256	1.54293e+07	430678	8.84171	3.25963		221796	1.54293e+07	69.5651
	35857500	1540870	765000	281250	2662044	100000	10082155	184904	7650	14062.5	133102	1690.65	3423.8	10657	27824	103621	31178	9200	195882	15431319	1.23825e+06	723195	1.96144e+06	35.8575	15431319	430351	8.83558	3.25773		221994	15431319	69.5124
	35889375	1540870	765000	281500	2.66381e+06	100000	10082155	184904	7650	14075	133191	1690.65	3423.8	10657	27824	103621	31178	9200	196002	1.54333e+07	1.23841e+06	723417	1.96183e+06	35.8894	1.54333e+07	430025	8.82946	3.25583		222191	1.54333e+07	69.4597
	35921250	1540870	765000	281750	2.66558e+06	100000	10082155	184904	7650	14087.5	133279	1690.65	3423.8	10657	27824	103621	31178	9200	196123	1.54354e+07	1.23857e+06	723639	1.96221e+06	35.9213	1.54354e+07	429700	8.82335	3.25394		222388	1.54354e+07	69.4072
	35953125	1540870	765000	282000	2.66735e+06	100000	10082155	184904	7650	14100	133368	1690.65	3423.8	10657	27824	103621	31178	9200	196244	1.54374e+07	1.23873e+06	723860	1.9626e+06	35.9531	1.54374e+07	429375	8.81725	3.25205		222586	1.54374e+07	69.3547
	35985000	1540870	765000	282250	2.66912e+06	100000	10082155	184904	7650	14112.5	133456	1690.65	3423.8	10657	27824	103621	31178	9200	196365	1.54394e+07	1.2389e+06	724082	1.96298e+06	35.985	1.54394e+07	429051	8.81117	3.25017		222783	1.54394e+07	69.3023
	36016875	1540870	765000	282500	2670888	100000	10082155	184904	7650	14125	133544	1690.65	3423.8	10657	27824	103621	31178	9200	196486	15441413	1.23906e+06	724304	1.96336e+06	36.0169	15441413	428727	8.80509	3.24828		222980	15441413	69.2501
	36048750	1540870	765000	282750	2.67266e+06	100000	10082155	184904	7650	14137.5	133633	1690.65	3423.8	10657	27824	104538	31178	9200	196606	1.54434e+07	1.23922e+06	725443	1.96466e+06	36.0487	1.54434e+07	428404	8.80313	3.25051		223178	1.54434e+07	69.1979
	36080625	1540870	765000	283000	2.67443e+06	100000	10082155	184904	7650	14150	133721	1690.65	3423.8	10657	27824	104538	31178	9200	196727	1.54455e+07	1.23938e+06	725664	1.96505e+06	36.0806	1.54455e+07	428082	8.79707	3.24863		223375	1.54455e+07	69.1458
	36112500	1540870	765000	283250	2.67619e+06	100000	10082155	184904	7650	14162.5	133810	1690.65	3423.8	10657	27824	104538	31178	9200	196848	1.54475e+07	1.23954e+06	725886	1.96543e+06	36.1125	1.54475e+07	427760	8.79102	3.24676		223572	1.54475e+07	69.0938
	36144375	1540870	765000	283500	2.67796e+06	100000	10082155	184904	7650	14175	133898	1690.65	3423.8	10657	27824	104538	31178	9200	196969	1.54495e+07	1.23971e+06	726108	1.96581e+06	36.1444	1.54495e+07	427438	8.78499	3.24489		223770	1.54495e+07	69.0419
	36176250	1540870	765000	283750	2679732	100000	10082155	184904	7650	14187.5	133987	1690.65	3423.8	10657	27824	104538	31178	9200	197090	15451507	1.23987e+06	726329	1.9662e+06	36.1763	15451507	427117	8.77896	3.24302		223967	15451507	68.9901
	36208125	1540870	765000	284000	2.6815e+06	100000	10082155	184904	7650	14200	134075	1690.65	3423.8	10657	27824	104538	31178	9200	197210	1.54535e+07	1.24003e+06	726551	1.96658e+06	36.2081	1.54535e+07	426797	8.77294	3.24115		224165	1.54535e+07	68.9383
	36240000	1540870	765000	284250	2.68327e+06	100000	10082155	184904	7650	14212.5	134163	1690.65	3423.8	10657	27824	104538	31178	9200	197331	1.54555e+07	1.24019e+06	726773	1.96697e+06	36.24	1.54555e+07	426477	8.76694	3.23929		224362	1.54555e+07	68.8867
	36271875	1540870	765000	284500	2.68504e+06	100000	10082155	184904	7650	14225	134252	1690.65	3423.8	10657	27824	104538	31178	9200	197452	1.54576e+07	1.24035e+06	726995	1.96735e+06	36.2719	1.54576e+07	426158	8.76094	3.23743		224559	1.54576e+07	68.8351
	36303750	1540870	765000	284750	2.68681e+06	100000	10082155	184904	7650	14237.5	134340	1690.65	3423.8	10657	27824	104538	31178	9200	197573	1.54596e+07	1.24052e+06	727216	1.96773e+06	36.3038	1.54596e+07	425840	8.75496	3.23557		224757	1.54596e+07	68.7837
	36335625	1540870	765000	285000	2688576	100000	10082155	184904	7650	14250	134429	1690.65	3423.8	10657	27824	104538	31178	9200	197693	15461601	1.24068e+06	727438	1.96812e+06	36.3356	15461601	425522	8.74898	3.23372		224954	15461601	68.7323
	36367500	1540870	765000	285250	2.69034e+06	100000	10082155	184904	7650	14262.5	134517	1690.65	3423.8	10657	27824	105455	31178	9200	197814	1.54636e+07	1.24084e+06	728577	1.96942e+06	36.3675	1.54636e+07	425204	8.74709	3.23594		225151	1.54636e+07	68.681
	36399375	1540870	765000	285500	2.69211e+06	100000	10082155	184904	7650	14275	134606	1690.65	3423.8	10657	27824	105455	31178	9200	197935	1.54656e+07	1.241e+06	728799	1.9698e+06	36.3994	1.54656e+07	424887	8.74113	3.2341		225349	1.54656e+07	68.6299
	36431250	1540870	765000	285750	2.69388e+06	100000	10082155	184904	7650	14287.5	134694	1690.65	3423.8	10657	27824	105455	31178	9200	198056	1.54677e+07	1.24116e+06	729020	1.97019e+06	36.4312	1.54677e+07	424571	8.73519	3.23225		225546	1.54677e+07	68.5788
	36463125	1540870	765000	286000	2.69565e+06	100000	10082155	184904	7650	14300	134783	1690.65	3423.8	10657	27824	105455	31178	9200	198177	1.54697e+07	1.24133e+06	729242	1.97057e+06	36.4631	1.54697e+07	424255	8.72925	3.23041		225743	1.54697e+07	68.5278
	36495000	1540870	765000	286250	2697420	100000	10082155	184904	7650	14312.5	134871	1690.65	3423.8	10657	27824	105455	31178	9200	198297	15471695	1.24149e+06	729464	1.97095e+06	36.495	15471695	423940	8.72332	3.22857		225941	15471695	68.4768
	36526875	1540870	765000	286500	2.69919e+06	100000	10082155	184904	7650	14325	134959	1690.65	3423.8	10657	27824	105455	31178	9200	198418	1.54737e+07	1.24165e+06	729686	1.97134e+06	36.5269	1.54737e+07	423625	8.71741	3.22673		226138	1.54737e+07	68.426
	36558750	1540870	765000	286750	2.70096e+06	100000	10082155	184904	7650	14337.5	135048	1690.65	3423.8	10657	27824	105455	31178	9200	198539	1.54757e+07	1.24181e+06	729907	1.97172e+06	36.5588	1.54757e+07	423311	8.7115	3.22489		226335	1.54757e+07	68.3753
	36590625	1540870	765000	287000	2.70273e+06	100000	10082155	184904	7650	14350	135136	1690.65	3423.8	10657	27824	105455	31178	9200	198660	1.54778e+07	1.24197e+06	730129	1.9721e+06	36.5906	1.54778e+07	422998	8.70561	3.22306		226533	1.54778e+07	68.3246
	36622500	1540870	765000	287250	2.7045e+06	100000	10082155	184904	7650	14362.5	135225	1690.65	3423.8	10657	27824	105455	31178	9200	198781	1.54798e+07	1.24214e+06	730351	1.97249e+06	36.6225	1.54798e+07	422685	8.69972	3.22124		226730	1.54798e+07	68.2741
	36654375	1540870	765000	287500	2706264	100000	10082155	184904	7650	14375	135313	1690.65	3423.8	10657	27824	105455	31178	9200	198901	15481789	1.2423e+06	730572	1.97287e+06	36.6544	15481789	422372	8.69385	3.21941		226927	15481789	68.2236
	36686250	1540870	765000	287750	2.70803e+06	100000	10082155	184904	7650	14387.5	135402	1690.65	3423.8	10657	27824	106372	31178	9200	199022	1.54838e+07	1.24246e+06	731711	1.97417e+06	36.6863	1.54838e+07	422060	8.69202	3.22163		227125	1.54838e+07	68.1732
	36718125	1540870	765000	288000	2.7098e+06	100000	10082155	184904	7650	14400	135490	1690.65	3423.8	10657	27824	106372	31178	9200	199143	1.54858e+07	1.24262e+06	731933	1.97456e+06	36.7181	1.54858e+07	421749	8.68617	3.21981		227322	1.54858e+07	68.1229
	36750000	1540870	765000	288250	2.71157e+06	100000	10082155	184904	7650	14412.5	135579	1690.65	3423.8	10657	27824	106372	31178	9200	199264	1.54878e+07	1.24278e+06	732155	1.97494e+06	36.75	1.54878e+07	421438	8.68032	3.21799		227519	1.54878e+07	68.0727
	36781875	1540870	765000	288500	2.71334e+06	100000	10082155	184904	7650	14425	135667	1690.65	3423.8	10657	27824	106372	31178	9200	199385	1.54899e+07	1.24295e+06	732376	1.97532e+06	36.7819	1.54899e+07	421128	8.67448	3.21617		227717	1.54899e+07	68.0226
	36813750	1540870	765000	288750	2715108	100000	10082155	184904	7650	14437.5	135755	1690.65	3423.8	10657	27824	106372	31178	9200	199505	15491883	1.24311e+06	732598	1.97571e+06	36.8137	15491883	420818	8.66865	3.21436		227914	15491883	67.9725
	36845625	1540870	787500	289000	2.73456e+06	100000	10082155	184904	7875	14450	136728	1736.55	3519.2	10657	27824	106372	32095	9200	199626	1.55341e+07	1.2465e+06	734988	1.98148e+06	36.8456	1.55341e+07	421599	8.68648	3.22206		228111	1.55341e+07	68.0987
	36877500	1849044	787500	289250	2.75402e+06	100000	10082155	221885	7875	14462.5	137701	1736.55	3519.2	10657	27824	106372	32095	11040	199747	1.5862e+07	1.27281e+06	774915	2.04772e+06	36.8775	1.5862e+07	430126	8.96909	3.39415		228309	1.5862e+07	69.476
	36909375	1849044	787500	289500	2.75579e+06	100000	10082155	221885	7875	14475	137790	1736.55	3519.2	10657	27824	106372	32095	11040	199868	1.5864e+07	1.27297e+06	775136	2.0481e+06	36.9094	1.5864e+07	429809	8.96302	3.39219		228506	1.5864e+07	69.4248
	36941250	1849044	787500	289750	2.75756e+06	100000	10082155	221885	7875	14487.5	137878	1736.55	3519.2	10657	27824	106372	32095	11040	199988	1.5866e+07	1.27313e+06	775358	2.04849e+06	36.9412	1.5866e+07	429493	8.95697	3.39024		228703	1.5866e+07	69.3738
	36973125	1849044	787500	290000	2759328	100000	10082155	221885	7875	14500	137966	1736.55	3519.2	10657	27824	106372	32095	11040	200109	15868027	1.27329e+06	775580	2.04887e+06	36.9731	15868027	429177	8.95092	3.38828		228901	15868027	69.3228
	37005000	1849044	787500	290250	2.7611e+06	100000	10082155	221885	7875	14512.5	138055	1736.55	3519.2	10657	27824	107289	32095	11040	200230	1.587e+07	1.27345e+06	776718	2.05017e+06	37.005	1.587e+07	428862	8.94889	3.39033		229098	1.587e+07	69.2719
	37036875	1849044	787500	290500	2.76287e+06	100000	10082155	221885	7875	14525	138143	1736.55	3519.2	10657	27824	107289	32095	11040	200351	1.58721e+07	1.27362e+06	776940	2.05056e+06	37.0369	1.58721e+07	428548	8.94286	3.38838		229295	1.58721e+07	69.2211
	37068750	1849044	787500	290750	2.76463e+06	100000	10082155	221885	7875	14537.5	138232	1736.55	3519.2	10657	27824	107289	32095	11040	200472	1.58741e+07	1.27378e+06	777162	2.05094e+06	37.0688	1.58741e+07	428234	8.93684	3.38644		229493	1.58741e+07	69.1703
	37100625	1849044	787500	291000	2.7664e+06	100000	10082155	221885	7875	14550	138320	1736.55	3519.2	10657	27824	107289	32095	11040	200592	1.58761e+07	1.27394e+06	777384	2.05132e+06	37.1006	1.58761e+07	427920	8.93083	3.38449		229690	1.58761e+07	69.1197
	37132500	1849044	787500	291250	2768172	100000	10082155	221885	7875	14562.5	138409	1736.55	3519.2	10657	27824	107289	32095	11040	200713	15878121	1.2741e+06	777605	2.05171e+06	37.1325	15878121	427607	8.92484	3.38255		229887	15878121	69.0692
	37164375	1849044	787500	291500	2.76994e+06	100000	10082155	221885	7875	14575	138497	1736.55	3519.2	10657	27824	107289	32095	11040	200834	1.58801e+07	1.27426e+06	777827	2.05209e+06	37.1644	1.58801e+07	427295	8.91885	3.38061		230085	1.58801e+07	69.0187
	37196250	1849044	787500	291750	2.77171e+06	100000	10082155	221885	7875	14587.5	138585	1736.55	3519.2	10657	27824	107289	32095	11040	200955	1.58822e+07	1.27443e+06	778049	2.05247e+06	37.1962	1.58822e+07	426983	8.91287	3.37868		230282	1.58822e+07	68.9683
	37228125	1849044	787500	292000	2.77348e+06	100000	10082155	221885	7875	14600	138674	1736.55	3519.2	10657	27824	107289	32095	11040	201076	1.58842e+07	1.27459e+06	778271	2.05286e+06	37.2281	1.58842e+07	426671	8.90691	3.37675		230479	1.58842e+07	68.918
	37260000	1849044	787500	292250	2.77525e+06	100000	10082155	221885	7875	14612.5	138762	1736.55	3519.2	10657	27824	107289	32095	11040	201196	1.58862e+07	1.27475e+06	778492	2.05324e+06	37.26	1.58862e+07	426361	8.90095	3.37482		230677	1.58862e+07	68.8678
	37291875	1849044	787500	292500	2777016	100000	10082155	221885	7875	14625	138851	1736.55	3519.2	10657	27824	107289	32095	11040	201317	15888215	1.27491e+06	778714	2.05363e+06	37.2919	15888215	426050	8.89501	3.3729		230874	15888215	68.8177
	37323750	1849044	787500	292750	2.77878e+06	100000	10082155	221885	7875	14637.5	138939	1736.55	3519.2	10657	27824	108206	32095	11040	201438	1.58902e+07	1.27507e+06	779853	2.05493e+06	37.3237	1.58902e+07	425741	8.89304	3.37494		231071	1.58902e+07	68.7677
	37355625	1849044	787500	293000	2.78055e+06	100000	10082155	221885	7875	14650	139028	1736.55	3519.2	10657	27824	108206	32095	11040	201559	1.58923e+07	1.27524e+06	780074	2.05531e+06	37.3556	1.58923e+07	425431	8.88711	3.37302		231269	1.58923e+07	68.7177
	37387500	1849044	787500	293250	2.78232e+06	100000	10082155	221885	7875	14662.5	139116	1736.55	3519.2	10657	27824	108206	32095	11040	201680	1.58943e+07	1.2754e+06	780296	2.05569e+06	37.3875	1.58943e+07	425123	8.88119	3.3711		231466	1.58943e+07	68.6678
	37419375	1849044	787500	293500	2.78409e+06	100000	10082155	221885	7875	14675	139205	1736.55	3519.2	10657	27824	108206	32095	11040	201800	1.58963e+07	1.27556e+06	780518	2.05608e+06	37.4194	1.58963e+07	424814	8.87528	3.36919		231663	1.58963e+07	68.6181
	37451250	1849044	787500	293750	2785860	100000	10082155	221885	7875	14687.5	139293	1736.55	3519.2	10657	27824	108206	32095	11040	201921	15898309	1.27572e+06	780740	2.05646e+06	37.4513	15898309	424507	8.86938	3.36728		231861	15898309	68.5684
	37483125	1849044	787500	294000	2.78763e+06	100000	10082155	221885	7875	14700	139381	1736.55	3519.2	10657	27824	108206	32095	11040	202042	1.59003e+07	1.27588e+06	780961	2.05684e+06	37.4831	1.59003e+07	424200	8.86349	3.36537		232058	1.59003e+07	68.5188
	37515000	1849044	787500	294250	2.7894e+06	100000	10082155	221885	7875	14712.5	139470	1736.55	3519.2	10657	27824	108206	32095	11040	202163	1.59023e+07	1.27605e+06	781183	2.05723e+06	37.515	1.59023e+07	423893	8.85761	3.36347		232255	1.59023e+07	68.4692
	37546875	1849044	787500	294500	2.79117e+06	100000	10082155	221885	7875	14725	139558	1736.55	3519.2	10657	27824	108206	32095	11040	202283	1.59044e+07	1.27621e+06	781405	2.05761e+06	37.5469	1.59044e+07	423587	8.85175	3.36156		232453	1.59044e+07	68.4198
	37578750	1849044	787500	294750	2.79294e+06	100000	10082155	221885	7875	14737.5	139647	1736.55	3519.2	10657	27824	108206	32095	11040	202404	1.59064e+07	1.27637e+06	781627	2.058e+06	37.5787	1.59064e+07	423281	8.84589	3.35967		232650	1.59064e+07	68.3704
	37610625	1849044	787500	295000	2794704	100000	10082155	221885	7875	14750	139735	1736.55	3519.2	10657	27824	108206	32095	11040	202525	15908403	1.27653e+06	781848	2.05838e+06	37.6106	15908403	422976	8.84004	3.35777		232847	15908403	68.3212
	37642500	1849044	787500	295250	2.79647e+06	100000	10082155	221885	7875	14762.5	139824	1736.55	3519.2	10657	27824	109123	32095	11040	202646	1.59104e+07	1.27669e+06	782987	2.05968e+06	37.6425	1.59104e+07	422672	8.83813	3.35981		233045	1.59104e+07	68.272
	37674375	1849044	787500	295500	2.79824e+06	100000	10082155	221885	7875	14775	139912	1736.55	3519.2	10657	27824	109123	32095	11040	202767	1.59124e+07	1.27686e+06	783209	2.06006e+06	37.6744	1.59124e+07	422368	8.8323	3.35792		233242	1.59124e+07	68.2229
	37706250	1849044	787500	295750	2.80001e+06	100000	10082155	221885	7875	14787.5	140001	1736.55	3519.2	10657	27824	109123	32095	11040	202887	1.59145e+07	1.27702e+06	783430	2.06045e+06	37.7062	1.59145e+07	422064	8.82648	3.35603		233439	1.59145e+07	68.1738
	37738125	1849044	787500	296000	2.80178e+06	100000	10082155	221885	7875	14800	140089	1736.55	3519.2	10657	27824	109123	32095	11040	203008	1.59165e+07	1.27718e+06	783652	2.06083e+06	37.7381	1.59165e+07	421761	8.82067	3.35415		233637	1.59165e+07	68.1249
	37770000	1849044	787500	296250	2803548	100000	10082155	221885	7875	14812.5	140177	1736.55	3519.2	10657	27824	109123	32095	11040	203129	15918497	1.27734e+06	783874	2.06122e+06	37.77	15918497	421459	8.81486	3.35227		233834	15918497	68.076
	37801875	1849044	787500	296500	2.80532e+06	100000	10082155	221885	7875	14825	140266	1736.55	3519.2	10657	27824	109123	32095	11040	203250	1.59205e+07	1.2775e+06	784096	2.0616e+06	37.8019	1.59205e+07	421157	8.80907	3.35039		234031	1.59205e+07	68.0273
	37833750	1849044	787500	296750	2.80709e+06	100000	10082155	221885	7875	14837.5	140354	1736.55	3519.2	10657	27824	109123	32095	11040	203371	1.59225e+07	1.27767e+06	784317	2.06198e+06	37.8338	1.59225e+07	420855	8.80329	3.34851		234229	1.59225e+07	67.9786
	37865625	1849044	787500	297000	2.80885e+06	100000	10082155	221885	7875	14850	140443	1736.55	3519.2	10657	27824	109123	32095	11040	203491	1.59246e+07	1.27783e+06	784539	2.06237e+06	37.8656	1.59246e+07	420554	8.79751	3.34664		234426	1.59246e+07	67.93
	37897500	1849044	787500	297250	2.81062e+06	100000	10082155	221885	7875	14862.5	140531	1736.55	3519.2	10657	27824	109123	32095	11040	203612	1.59266e+07	1.27799e+06	784761	2.06275e+06	37.8975	1.59266e+07	420254	8.79175	3.34477		234623	1.59266e+07	67.8814
	37929375	1849044	810000	297500	2830080	100000	10082155	221885	8100	14875	141504	1782.45	3614.6	10657	27824	109123	33012	11040	203733	15968779	1.28138e+06	787150	2.06853e+06	37.9294	15968779	421014	8.80896	3.35213		234821	15968779	68.0041
	37961250	1849044	810000	297750	2.83185e+06	100000	10082155	221885	8100	14887.5	141592	1782.45	3614.6	10657	27824	110040	33012	11040	203854	1.59708e+07	1.28154e+06	788289	2.06983e+06	37.9612	1.59708e+07	420713	8.8071	3.35416		235018	1.59708e+07	67.9556
	37993125	1849044	810000	298000	2.83362e+06	100000	10082155	221885	8100	14900	141681	1782.45	3614.6	10657	27824	110040	33012	11040	203975	1.59728e+07	1.2817e+06	788511	2.07021e+06	37.9931	1.59728e+07	420413	8.80134	3.35229		235215	1.59728e+07	67.9072
	38025000	1849044	810000	298250	2.83539e+06	100000	10082155	221885	8100	14912.5	141769	1782.45	3614.6	10657	27824	110040	33012	11040	204095	1.59748e+07	1.28186e+06	788732	2.07059e+06	38.025	1.59748e+07	420114	8.79559	3.35042		235413	1.59748e+07	67.8588
	38056875	1849044	810000	298500	2.83716e+06	100000	10082155	221885	8100	14925	141858	1782.45	3614.6	10657	27824	110040	33012	11040	204216	1.59769e+07	1.28202e+06	788954	2.07098e+06	38.0569	1.59769e+07	419815	8.78985	3.34856		235610	1.59769e+07	67.8106
	38088750	1849044	810000	298750	2838924	100000	10082155	221885	8100	14937.5	141946	1782.45	3614.6	10657	27824	110040	33012	11040	204337	15978873	1.28219e+06	789176	2.07136e+06	38.0887	15978873	419517	8.78412	3.3467		235807	15978873	67.7624
	38120625	1849044	810000	299000	2.84069e+06	100000	10082155	221885	8100	14950	142035	1782.45	3614.6	10657	27824	110040	33012	11040	204458	1.59809e+07	1.28235e+06	789398	2.07175e+06	38.1206	1.59809e+07	419219	8.77841	3.34484		236005	1.59809e+07	67.7143
	38152500	1849044	810000	299250	2.84246e+06	100000	10082155	221885	8100	14962.5	142123	1782.45	3614.6	10657	27824	110040	33012	11040	204579	1.59829e+07	1.28251e+06	789619	2.07213e+06	38.1525	1.59829e+07	418922	8.7727	3.34298		236202	1.59829e+07	67.6662
	38184375	1849044	810000	299500	2.84423e+06	100000	10082155	221885	8100	14975	142212	1782.45	3614.6	10657	27824	110040	33012	11040	204699	1.59849e+07	1.28267e+06	789841	2.07251e+06	38.1844	1.59849e+07	418625	8.767	3.34113		236399	1.59849e+07	67.6183
	38216250	1849044	810000	299750	2.846e+06	100000	10082155	221885	8100	14987.5	142300	1782.45	3614.6	10657	27824	110040	33012	11040	204820	1.59869e+07	1.28283e+06	790063	2.0729e+06	38.2163	1.59869e+07	418329	8.76131	3.33928		236597	1.59869e+07	67.5704
	38248125	1849044	810000	300000	2847768	100000	10082155	221885	8100	15000	142388	1782.45	3614.6	10657	27824	110040	33012	11040	204941	15988967	1.283e+06	790285	2.07328e+06	38.2481	15988967	418033	8.75562	3.33743		236794	15988967	67.5226
	38280000	1849044	810000	300250	2.84954e+06	100000	10082155	221885	8100	15012.5	142477	1782.45	3614.6	10657	27824	110957	33012	11040	205062	1.5991e+07	1.28316e+06	791423	2.07458e+06	38.28	1.5991e+07	417737	8.75382	3.33946		236991	1.5991e+07	67.4749
	38311875	1849044	810000	300500	2.85131e+06	100000	10082155	221885	8100	15025	142565	1782.45	3614.6	10657	27824	110957	33012	11040	205182	1.5993e+07	1.28332e+06	791645	2.07497e+06	38.3119	1.5993e+07	417442	8.74816	3.33762		237189	1.5993e+07	67.4273
	38343750	1849044	810000	300750	2.85307e+06	100000	10082155	221885	8100	15037.5	142654	1782.45	3614.6	10657	27824	110957	33012	11040	205303	1.5995e+07	1.28348e+06	791867	2.07535e+06	38.3438	1.5995e+07	417148	8.7425	3.33577		237386	1.5995e+07	67.3798
	38375625	1849044	810000	301000	2.85484e+06	100000	10082155	221885	8100	15050	142742	1782.45	3614.6	10657	27824	110957	33012	11040	205424	1.5997e+07	1.28364e+06	792089	2.07573e+06	38.3756	1.5997e+07	416854	8.73686	3.33394		237583	1.5997e+07	67.3323
	38407500	1849044	810000	301250	2856612	100000	10082155	221885	8100	15062.5	142831	1782.45	3614.6	10657	27824	110957	33012	11040	205545	15999061	1.28381e+06	792310	2.07612e+06	38.4075	15999061	416561	8.73122	3.3321		237781	15999061	67.2849
	38439375	1849044	810000	301500	2.85838e+06	100000	10082155	221885	8100	15075	142919	1782.45	3614.6	10657	27824	110957	33012	11040	205666	1.60011e+07	1.28397e+06	792532	2.0765e+06	38.4394	1.60011e+07	416268	8.72559	3.33027		237978	1.60011e+07	67.2376
	38471250	1849044	810000	301750	2.86015e+06	100000	10082155	221885	8100	15087.5	143007	1782.45	3614.6	10657	27824	110957	33012	11040	205786	1.60031e+07	1.28413e+06	792754	2.07688e+06	38.4712	1.60031e+07	415976	8.71997	3.32844		238176	1.60031e+07	67.1904
	38503125	1849044	810000	302000	2.86192e+06	100000	10082155	221885	8100	15100	143096	1782.45	3614.6	10657	27824	110957	33012	11040	205907	1.60051e+07	1.28429e+06	792975	2.07727e+06	38.5031	1.60051e+07	415684	8.71436	3.32662		238373	1.60051e+07	67.1432
	38535000	1849044	810000	302250	2.86369e+06	100000	10082155	221885	8100	15112.5	143184	1782.45	3614.6	10657	27824	110957	33012	11040	206028	1.60071e+07	1.28445e+06	793197	2.07765e+06	38.535	1.60071e+07	415392	8.70876	3.3248		238570	1.60071e+07	67.0961
	38566875	1849044	810000	302500	2865456	100000	10082155	221885	8100	15125	143273	1782.45	3614.6	10657	27824	110957	33012	11040	206149	16009155	1.28462e+06	793419	2.07803e+06	38.5669	16009155	415101	8.70317	3.32298		238768	16009155	67.0491
	38598750	1849044	810000	302750	2.86722e+06	100000	10082155	221885	8100	15137.5	143361	1782.45	3614.6	10657	27824	111874	33012	11040	206270	1.60112e+07	1.28478e+06	794558	2.07934e+06	38.5988	1.60112e+07	414811	8.70143	3.325		238965	1.60112e+07	67.0022
	38630625	1849044	810000	303000	2.86899e+06	100000	10082155	221885	8100	15150	143450	1782.45	3614.6	10657	27824	111874	33012	11040	206390	1.60132e+07	1.28494e+06	794779	2.07972e+06	38.6306	1.60132e+07	414521	8.69585	3.32318		239162	1.60132e+07	66.9554
	38662500	1849044	810000	303250	2.87076e+06	100000	10082155	221885	8100	15162.5	143538	1782.45	3614.6	10657	27824	111874	33012	11040	206511	1.60152e+07	1.2851e+06	795001	2.0801e+06	38.6625	1.60152e+07	414231	8.69029	3.32137		239360	1.60152e+07	66.9086
	38694375	1849044	810000	303500	2.87253e+06	100000	10082155	221885	8100	15175	143627	1782.45	3614.6	10657	27824	111874	33012	11040	206632	1.60172e+07	1.28526e+06	795223	2.08049e+06	38.6944	1.60172e+07	413942	8.68473	3.31956		239557	1.60172e+07	66.8619
	38726250	1849044	810000	303750	2874300	100000	10082155	221885	8100	15187.5	143715	1782.45	3614.6	10657	27824	111874	33012	11040	206753	16019249	1.28543e+06	795445	2.08087e+06	38.7263	16019249	413654	8.67918	3.31775		239754	16019249	66.8153
	38758125	1849044	810000	304000	2.87607e+06	100000	10082155	221885	8100	15200	143803	1782.45	3614.6	10657	27824	111874	33012	11040	206874	1.60213e+07	1.28559e+06	795666	2.08125e+06	38.7581	1.60213e+07	413365	8.67364	3.31595		239952	1.60213e+07	66.7688
	38790000	1849044	810000	304250	2.87784e+06	100000	10082155	221885	8100	15212.5	143892	1782.45	3614.6	10657	27824	111874	33012	11040	206994	1.60233e+07	1.28575e+06	795888	2.08164e+06	38.79	1.60233e+07	413078	8.66811	3.31414		240149	1.60233e+07	66.7223
	38821875	1849044	810000	304500	2.87961e+06	100000	10082155	221885	8100	15225	143980	1782.45	3614.6	10657	27824	111874	33012	11040	207115	1.60253e+07	1.28591e+06	796110	2.08202e+06	38.8219	1.60253e+07	412791	8.66259	3.31235		240346	1.60253e+07	66.6759
	38853750	1849044	810000	304750	2.88138e+06	100000	10082155	221885	8100	15237.5	144069	1782.45	3614.6	10657	27824	111874	33012	11040	207236	1.60273e+07	1.28607e+06	796331	2.08241e+06	38.8537	1.60273e+07	412504	8.65708	3.31055		240544	1.60273e+07	66.6296
	38885625	1849044	810000	305000	2883144	100000	10082155	221885	8100	15250	144157	1782.45	3614.6	10657	27824	111874	33012	11040	207357	16029343	1.28624e+06	796553	2.08279e+06	38.8856	16029343	412218	8.65158	3.30876		240741	16029343	66.5834
	38917500	1849044	810000	305250	2.88491e+06	100000	10082155	221885	8100	15262.5	144246	1782.45	3614.6	10657	27824	112791	33012	11040	207477	1.60314e+07	1.2864e+06	797692	2.08409e+06	38.9175	1.60314e+07	411932	8.64989	3.31077		240938	1.60314e+07	66.5372
	38949375	1849044	810000	305500	2.88668e+06	100000	10082155	221885	8100	15275	144334	1782.45	3614.6	10657	27824	112791	33012	11040	207598	1.60334e+07	1.28656e+06	797914	2.08447e+06	38.9494	1.60334e+07	411647	8.6444	3.30898		241136	1.60334e+07	66.4911
	38981250	1849044	810000	305750	2.88845e+06	100000	10082155	221885	8100	15287.5	144423	1782.45	3614.6	10657	27824	112791	33012	11040	207719	1.60354e+07	1.28672e+06	798135	2.08486e+06	38.9813	1.60354e+07	411362	8.63893	3.3072		241333	1.60354e+07	66.4451
	39013125	1849044	832500	306000	2.90791e+06	100000	10082155	221885	8325	15300	145395	1828.35	3710	10657	27824	112791	33929	11040	207840	1.60776e+07	1.29011e+06	800525	2.09063e+06	39.0131	1.60776e+07	412108	8.65578	3.31439		241530	1.60776e+07	66.5656
	39045000	1849044	832500	306250	2.90968e+06	100000	10082155	221885	8325	15312.5	145484	1828.35	3710	10657	27824	112791	33929	11040	207961	16079625	1.29027e+06	800747	2.09102e+06	39.045	16079625	411823	8.6503	3.3126		241728	16079625	66.5196
	39076875	1849044	832500	306500	2.91144e+06	100000	10082155	221885	8325	15325	145572	1828.35	3710	10657	27824	112791	33929	11040	208081	1.60816e+07	1.29043e+06	800968	2.0914e+06	39.0769	1.60816e+07	411539	8.64483	3.31081		241925	1.60816e+07	66.4737
	39108750	1849044	832500	306750	2.91321e+06	100000	10082155	221885	8325	15337.5	145661	1828.35	3710	10657	27824	112791	33929	11040	208202	1.60837e+07	1.29059e+06	801190	2.09178e+06	39.1088	1.60837e+07	411255	8.63937	3.30903		242122	1.60837e+07	66.4279
	39140625	1849044	832500	307000	2.91498e+06	100000	10082155	221885	8325	15350	145749	1828.35	3710	10657	27824	112791	33929	11040	208323	1.60857e+07	1.29076e+06	801412	2.09217e+06	39.1406	1.60857e+07	410972	8.63392	3.30725		242320	1.60857e+07	66.3821
	39172500	1849044	832500	307250	2.91675e+06	100000	10082155	221885	8325	15362.5	145838	1828.35	3710	10657	27824	112791	33929	11040	208444	1.60877e+07	1.29092e+06	801633	2.09255e+06	39.1725	1.60877e+07	410689	8.62848	3.30547		242517	1.60877e+07	66.3364
	39204375	1849044	832500	307500	2.91852e+06	100000	10082155	221885	8325	15375	145926	1828.35	3710	10657	27824	112791	33929	11040	208565	16089719	1.29108e+06	801855	2.09294e+06	39.2044	16089719	410406	8.62304	3.3037		242714	16089719	66.2908
	39236250	1849044	832500	307750	2.92029e+06	100000	10082155	221885	8325	15387.5	146014	1828.35	3710	10657	27824	113708	33929	11040	208685	1.60917e+07	1.29124e+06	802994	2.09424e+06	39.2362	1.60917e+07	410124	8.62139	3.3057		242912	1.60917e+07	66.2452
	39268125	1849044	832500	308000	2.92206e+06	100000	10082155	221885	8325	15400	146103	1828.35	3710	10657	27824	113708	33929	11040	208806	1.60938e+07	1.2914e+06	803216	2.09462e+06	39.2681	1.60938e+07	409843	8.61597	3.30393		243109	1.60938e+07	66.1998
	39300000	1849044	832500	308250	2.92383e+06	100000	10082155	221885	8325	15412.5	146191	1828.35	3710	10657	27824	113708	33929	11040	208927	1.60958e+07	1.29157e+06	803437	2.095e+06	39.3	1.60958e+07	409562	8.61056	3.30216		243306	1.60958e+07	66.1544
	39331875	1849044	832500	308500	2.9256e+06	100000	10082155	221885	8325	15425	146280	1828.35	3710	10657	27824	113708	33929	11040	209048	1.60978e+07	1.29173e+06	803659	2.09539e+06	39.3319	1.60978e+07	409281	8.60516	3.3004		243504	1.60978e+07	66.1091
	39363750	1849044	832500	308750	2.92736e+06	100000	10082155	221885	8325	15437.5	146368	1828.35	3710	10657	27824	113708	33929	11040	209169	16099813	1.29189e+06	803881	2.09577e+06	39.3638	16099813	409001	8.59977	3.29864		243701	16099813	66.0638
	39395625	1849044	832500	309000	2.92913e+06	100000	10082155	221885	8325	15450	146457	1828.35	3710	10657	27824	113708	33929	11040	209289	1.61018e+07	1.29205e+06	804103	2.09616e+06	39.3956	1.61018e+07	408721	8.59438	3.29688		243898	1.61018e+07	66.0186
	39427500	1849044	832500	309250	2.9309e+06	100000	10082155	221885	8325	15462.5	146545	1828.35	3710	10657	27824	113708	33929	11040	209410	1.61039e+07	1.29221e+06	804324	2.09654e+06	39.4275	1.61039e+07	408442	8.58901	3.29512		244096	1.61039e+07	65.9735
	39459375	1849044	832500	309500	2.93267e+06	100000	10082155	221885	8325	15475	146634	1828.35	3710	10657	27824	113708	33929	11040	209531	1.61059e+07	1.29238e+06	804546	2.09692e+06	39.4594	1.61059e+07	408163	8.58364	3.29337		244293	1.61059e+07	65.9285
	39491250	1849044	832500	309750	2.93444e+06	100000	10082155	221885	8325	15487.5	146722	1828.35	3710	10657	27824	113708	33929	11040	209652	1.61079e+07	1.29254e+06	804768	2.09731e+06	39.4913	1.61079e+07	407885	8.57828	3.29161		244490	1.61079e+07	65.8835
	39523125	1849044	832500	310000	2.93621e+06	100000	10082155	221885	8325	15500	146810	1828.35	3710	10657	27824	113708	33929	11040	209772	16109907	1.2927e+06	804990	2.09769e+06	39.5231	16109907	407607	8.57293	3.28987		244688	16109907	65.8387
	39555000	1849044	832500	310250	2.93798e+06	100000	10082155	221885	8325	15512.5	146899	1828.35	3710	10657	27824	114625	33929	11040	209893	1.61119e+07	1.29286e+06	806128	2.09899e+06	39.555	1.61119e+07	407330	8.57133	3.29186		244885	1.61119e+07	65.7938
	39586875	1849044	832500	310500	2.93975e+06	100000	10082155	221885	8325	15525	146987	1828.35	3710	10657	27824	114625	33929	11040	210014	1.61139e+07	1.29302e+06	806350	2.09937e+06	39.5869	1.61139e+07	407053	8.566	3.29012		245082	1.61139e+07	65.7491
	39618750	1849044	832500	310750	2.94151e+06	100000	10082155	221885	8325	15537.5	147076	1828.35	3710	10657	27824	114625	33929	11040	210135	1.6116e+07	1.29319e+06	806572	2.09976e+06	39.6187	1.6116e+07	406776	8.56067	3.28838		245280	1.6116e+07	65.7044
	39650625	1849044	832500	311000	2.94328e+06	100000	10082155	221885	8325	15550	147164	1828.35	3710	10657	27824	114625	33929	11040	210256	1.6118e+07	1.29335e+06	806793	2.10014e+06	39.6506	1.6118e+07	406500	8.55535	3.28664		245477	1.6118e+07	65.6598
	39682500	1849044	832500	311250	2.94505e+06	100000	10082155	221885	8325	15562.5	147253	1828.35	3710	10657	27824	114625	33929	11040	210376	16120001	1.29351e+06	807015	2.10053e+06	39.6825	16120001	406224	8.55004	3.2849		245674	16120001	65.6153
	39714375	1849044	832500	311500	2.94682e+06	100000	10082155	221885	8325	15575	147341	1828.35	3710	10657	27824	114625	33929	11040	210497	1.6122e+07	1.29367e+06	807237	2.10091e+06	39.7144	1.6122e+07	405949	8.54474	3.28316		245872	1.6122e+07	65.5709
	39746250	1849044	832500	311750	2.94859e+06	100000	10082155	221885	8325	15587.5	147429	1828.35	3710	10657	27824	114625	33929	11040	210618	1.6124e+07	1.29383e+06	807459	2.10129e+06	39.7463	1.6124e+07	405674	8.53945	3.28143		246069	1.6124e+07	65.5265
	39778125	1849044	832500	312000	2.95036e+06	100000	10082155	221885	8325	15600	147518	1828.35	3710	10657	27824	114625	33929	11040	210739	1.61261e+07	1.294e+06	807680	2.10168e+06	39.7781	1.61261e+07	405400	8.53416	3.2797		246266	1.61261e+07	65.4822
	39810000	1849044	832500	312250	2.95213e+06	100000	10082155	221885	8325	15612.5	147606	1828.35	3710	10657	27824	114625	33929	11040	210860	1.61281e+07	1.29416e+06	807902	2.10206e+06	39.81	1.61281e+07	405126	8.52888	3.27798		246464	1.61281e+07	65.4379
	39841875	1849044	832500	312500	2.9539e+06	100000	10082155	221885	8325	15625	147695	1828.35	3710	10657	27824	114625	33929	11040	210980	16130095	1.29432e+06	808124	2.10244e+06	39.8419	16130095	404853	8.52362	3.27625		246661	16130095	65.3938
	39873750	1849044	832500	312750	2.95566e+06	100000	10082155	221885	8325	15637.5	147783	1828.35	3710	10657	27824	115542	33929	11040	211101	1.61321e+07	1.29448e+06	809263	2.10375e+06	39.8738	1.61321e+07	404580	8.52207	3.27825		246858	1.61321e+07	65.3497
	39905625	1849044	832500	313000	2.95743e+06	100000	10082155	221885	8325	15650	147872	1828.35	3710	10657	27824	115542	33929	11040	211222	1.61341e+07	1.29464e+06	809484	2.10413e+06	39.9056	1.61341e+07	404307	8.51682	3.27653		247056	1.61341e+07	65.3056
	39937500	1849044	832500	313250	2.9592e+06	100000	10082155	221885	8325	15662.5	147960	1828.35	3710	10657	27824	115542	33929	11040	211343	1.61362e+07	1.29481e+06	809706	2.10451e+06	39.9375	1.61362e+07	404035	8.51157	3.27481		247253	1.61362e+07	65.2617
	39969375	1849044	832500	313500	2.96097e+06	100000	10082155	221885	8325	15675	148049	1828.35	3710	10657	27824	115542	33929	11040	211464	1.61382e+07	1.29497e+06	809928	2.1049e+06	39.9694	1.61382e+07	403763	8.50634	3.27309		247450	1.61382e+07	65.2178
	40001250	1849044	832500	313750	2.96274e+06	100000	10082155	221885	8325	15687.5	148137	1828.35	3710	10657	27824	115542	33929	11040	211584	16140189	1.29513e+06	810149	2.10528e+06	40.0012	16140189	403492	8.50111	3.27138		247648	16140189	65.174
	40033125	1849044	832500	314000	2.96451e+06	100000	10082155	221885	8325	15700	148225	1828.35	3710	10657	27824	115542	33929	11040	211705	1.61422e+07	1.29529e+06	810371	2.10566e+06	40.0331	1.61422e+07	403221	8.49589	3.26967		247845	1.61422e+07	65.1302
	40065000	1849044	832500	314250	2.96628e+06	100000	10082155	221885	8325	15712.5	148314	1828.35	3710	10657	27824	115542	33929	11040	211826	1.61442e+07	1.29545e+06	810593	2.10605e+06	40.065	1.61442e+07	402951	8.49067	3.26796		248042	1.61442e+07	65.0866
	40096875	1849044	855000	314500	2.98573e+06	100000	10082155	221885	8550	15725	149287	1874.25	3805.4	10657	27824	115542	34846	11040	211947	1.61864e+07	1.29884e+06	812982	2.11182e+06	40.0969	1.61864e+07	403683	8.50719	3.27499		248240	1.61864e+07	65.2048
	40128750	1849044	855000	314750	2.9875e+06	100000	10082155	221885	8550	15737.5	149375	1874.25	3805.4	10657	27824	115542	34846	11040	212067	1.61885e+07	1.299e+06	813204	2.11221e+06	40.1287	1.61885e+07	403413	8.50198	3.27328		248437	1.61885e+07	65.1612
	40160625	1849044	855000	315000	2.98927e+06	100000	10082155	221885	8550	15750	149464	1874.25	3805.4	10657	27824	115542	34846	11040	212188	16190471	1.29917e+06	813426	2.11259e+06	40.1606	16190471	403143	8.49678	3.27157		248634	16190471	65.1176
	40192500	1849044	855000	315250	2.99104e+06	100000	10082155	221885	8550	15762.5	149552	1874.25	3805.4	10657	27824	116459	34846	11040	212309	1.61925e+07	1.29933e+06	814565	2.11389e+06	40.1925	1.61925e+07	402873	8.49527	3.27356		248832	1.61925e+07	65.074
	40224375	1849044	855000	315500	2.99281e+06	100000	10082155	221885	8550	15775	149640	1874.25	3805.4	10657	27824	116459	34846	11040	212430	1.61945e+07	1.29949e+06	814786	2.11428e+06	40.2244	1.61945e+07	402604	8.49007	3.27185		249029	1.61945e+07	65.0306
	40256250	1849044	855000	315750	2.99458e+06	100000	10082155	221885	8550	15787.5	149729	1874.25	3805.4	10657	27824	116459	34846	11040	212551	1.61965e+07	1.29965e+06	815008	2.11466e+06	40.2563	1.61965e+07	402336	8.48489	3.27015		249226	1.61965e+07	64.9872
	40288125	1849044	855000	316000	2.99635e+06	100000	10082155	221885	8550	15800	149817	1874.25	3805.4	10657	27824	116459	34846	11040	212671	1.61985e+07	1.29981e+06	815230	2.11504e+06	40.2881	1.61985e+07	402068	8.47972	3.26845		249424	1.61985e+07	64.9439
	40320000	1849044	855000	316250	2.99812e+06	100000	10082155	221885	8550	15812.5	149906	1874.25	3805.4	10657	27824	116459	34846	11040	212792	16200565	1.29998e+06	815451	2.11543e+06	40.32	16200565	401800	8.47455	3.26676		249621	16200565	64.9006
	40351875	1849044	855000	316500	2.99988e+06	100000	10082155	221885	8550	15825	149994	1874.25	3805.4	10657	27824	116459	34846	11040	212913	1.62026e+07	1.30014e+06	815673	2.11581e+06	40.3519	1.62026e+07	401532	8.46939	3.26506		249818	1.62026e+07	64.8574
	40383750	1849044	855000	316750	3.00165e+06	100000	10082155	221885	8550	15837.5	150083	1874.25	3805.4	10657	27824	116459	34846	11040	213034	1.62046e+07	1.3003e+06	815895	2.11619e+06	40.3837	1.62046e+07	401265	8.46424	3.26337		250016	1.62046e+07	64.8143
	40415625	1849044	855000	317000	3.00342e+06	100000	10082155	221885	8550	15850	150171	1874.25	3805.4	10657	27824	116459	34846	11040	213155	1.62066e+07	1.30046e+06	816117	2.11658e+06	40.4156	1.62066e+07	400999	8.4591	3.26169		250213	1.62066e+07	64.7713
	40447500	1849044	855000	317250	3.00519e+06	100000	10082155	221885	8550	15862.5	150260	1874.25	3805.4	10657	27824	116459	34846	11040	213275	1.62086e+07	1.30062e+06	816338	2.11696e+06	40.4475	1.62086e+07	400733	8.45397	3.26		250410	1.62086e+07	64.7283
	40479375	1849044	855000	317500	3.00696e+06	100000	10082155	221885	8550	15875	150348	1874.25	3805.4	10657	27824	116459	34846	11040	213396	16210659	1.30079e+06	816560	2.11735e+06	40.4794	16210659	400467	8.44884	3.25832		250608	16210659	64.6854
	40511250	1849044	855000	317750	3.00873e+06	100000	10082155	221885	8550	15887.5	150436	1874.25	3805.4	10657	27824	117376	34846	11040	213517	1.62127e+07	1.30095e+06	817699	2.11865e+06	40.5112	1.62127e+07	400202	8.44738	3.2603		250805	1.62127e+07	64.6425
	40543125	1849044	855000	318000	3.0105e+06	100000	10082155	221885	8550	15900	150525	1874.25	3805.4	10657	27824	117376	34846	11040	213638	1.62147e+07	1.30111e+06	817921	2.11903e+06	40.5431	1.62147e+07	399937	8.44227	3.25862		251002	1.62147e+07	64.5997
	40575000	1849044	855000	318250	3.01227e+06	100000	10082155	221885	8550	15912.5	150613	1874.25	3805.4	10657	27824	117376	34846	11040	213759	1.62167e+07	1.30127e+06	818142	2.11941e+06	40.575	1.62167e+07	399673	8.43716	3.25694		251200	1.62167e+07	64.557
	40606875	1849044	855000	318500	3.01404e+06	100000	10082155	221885	8550	15925	150702	1874.25	3805.4	10657	27824	117376	34846	11040	213879	1.62187e+07	1.30143e+06	818364	2.1198e+06	40.6069	1.62187e+07	399409	8.43206	3.25526		251397	1.62187e+07	64.5144
	40638750	1849044	855000	318750	3.0158e+06	100000	10082155	221885	8550	15937.5	150790	1874.25	3805.4	10657	27824	117376	34846	11040	214000	16220753	1.3016e+06	818586	2.12018e+06	40.6388	16220753	399145	8.42698	3.25359		251595	16220753	64.4718
	40670625	1849044	855000	319000	3.01757e+06	100000	10082155	221885	8550	15950	150879	1874.25	3805.4	10657	27824	117376	34846	11040	214121	1.62228e+07	1.30176e+06	818807	2.12056e+06	40.6706	1.62228e+07	398882	8.4219	3.25192		251792	1.62228e+07	64.4293
	40702500	1849044	855000	319250	3.01934e+06	100000	10082155	221885	8550	15962.5	150967	1874.25	3805.4	10657	27824	117376	34846	11040	214242	1.62248e+07	1.30192e+06	819029	2.12095e+06	40.7025	1.62248e+07	398619	8.41682	3.25026		251989	1.62248e+07	64.3869
	40734375	1849044	855000	319500	3.02111e+06	100000	10082155	221885	8550	15975	151056	1874.25	3805.4	10657	27824	117376	34846	11040	214362	1.62268e+07	1.30208e+06	819251	2.12133e+06	40.7344	1.62268e+07	398357	8.41176	3.24859		252187	1.62268e+07	64.3445
	40766250	1849044	855000	319750	3.02288e+06	100000	10082155	221885	8550	15987.5	151144	1874.25	3805.4	10657	27824	117376	34846	11040	214483	1.62288e+07	1.30224e+06	819473	2.12172e+06	40.7662	1.62288e+07	398095	8.4067	3.24693		252384	1.62288e+07	64.3022
	40798125	1849044	855000	320000	3.02465e+06	100000	10082155	221885	8550	16000	151232	1874.25	3805.4	10657	27824	117376	34846	11040	214604	16230847	1.30241e+06	819694	2.1221e+06	40.7981	16230847	397833	8.40165	3.24527		252581	16230847	64.2599
	40830000	1849044	855000	320250	3.02642e+06	100000	10082155	221885	8550	16012.5	151321	1874.25	3805.4	10657	27824	118293	34846	11040	214725	1.62329e+07	1.30257e+06	820833	2.1234e+06	40.83	1.62329e+07	397572	8.40024	3.24724		252779	1.62329e+07	64.2177
	40861875	1849044	855000	320500	3.02819e+06	100000	10082155	221885	8550	16025	151409	1874.25	3805.4	10657	27824	118293	34846	11040	214846	1.62349e+07	1.30273e+06	821055	2.12378e+06	40.8619	1.62349e+07	397311	8.3952	3.24559		252976	1.62349e+07	64.1756
	40893750	1849044	855000	320750	3.02995e+06	100000	10082155	221885	8550	16037.5	151498	1874.25	3805.4	10657	27824	118293	34846	11040	214966	1.62369e+07	1.30289e+06	821277	2.12417e+06	40.8937	1.62369e+07	397051	8.39018	3.24393		253173	1.62369e+07	64.1336
	40925625	1849044	855000	321000	3.03172e+06	100000	10082155	221885	8550	16050	151586	1874.25	3805.4	10657	27824	118293	34846	11040	215087	1.62389e+07	1.30305e+06	821498	2.12455e+06	40.9256	1.62389e+07	396791	8.38516	3.24228		253371	1.62389e+07	64.0916
	40957500	1849044	855000	321250	3.03349e+06	100000	10082155	221885	8550	16062.5	151675	1874.25	3805.4	10657	27824	118293	34846	11040	215208	16240941	1.30322e+06	821720	2.12494e+06	40.9575	16240941	396532	8.38014	3.24063		253568	16240941	64.0497
	40989375	1849044	855000	321500	3.03526e+06	100000	10082155	221885	8550	16075	151763	1874.25	3805.4	10657	27824	118293	34846	11040	215329	1.6243e+07	1.30338e+06	821942	2.12532e+06	40.9894	1.6243e+07	396272	8.37514	3.23899		253765	1.6243e+07	64.0078
	41021250	1849044	855000	321750	3.03703e+06	100000	10082155	221885	8550	16087.5	151851	1874.25	3805.4	10657	27824	118293	34846	11040	215450	1.6245e+07	1.30354e+06	822164	2.1257e+06	41.0213	1.6245e+07	396014	8.37014	3.23734		253963	1.6245e+07	63.966
	41053125	1849044	855000	322000	3.0388e+06	100000	10082155	221885	8550	16100	151940	1874.25	3805.4	10657	27824	118293	34846	11040	215570	1.6247e+07	1.3037e+06	822385	2.12609e+06	41.0531	1.6247e+07	395755	8.36515	3.2357		254160	1.6247e+07	63.9243
	41085000	1849044	855000	322250	3.04057e+06	100000	10082155	221885	8550	16112.5	152028	1874.25	3805.4	10657	27824	118293	34846	11040	215691	1.6249e+07	1.30386e+06	822607	2.12647e+06	41.085	1.6249e+07	395498	8.36017	3.23406		254357	1.6249e+07	63.8827
	41116875	1849044	855000	322500	3.04234e+06	100000	10082155	221885	8550	16125	152117	1874.25	3805.4	10657	27824	118293	34846	11040	215812	16251035	1.30403e+06	822829	2.12685e+06	41.1169	16251035	395240	8.3552	3.23243		254555	16251035	63.8411
	41148750	1849044	855000	322750	3.0441e+06	100000	10082155	221885	8550	16137.5	152205	1874.25	3805.4	10657	27824	119210	34846	11040	215933	1.62531e+07	1.30419e+06	823967	2.12815e+06	41.1487	1.62531e+07	394983	8.35383	3.23439		254752	1.62531e+07	63.7995
	41180625	1849044	877500	323000	3.06356e+06	100000	10082155	221885	8775	16150	153178	1920.15	3900.8	10657	27824	119210	35763	11040	216054	1.62953e+07	1.30757e+06	826357	2.13393e+06	41.1806	1.62953e+07	395702	8.37002	3.24126		254949	1.62953e+07	63.9157
	41212500	1849044	877500	323250	3.06533e+06	100000	10082155	221885	8775	16162.5	153267	1920.15	3900.8	10657	27824	119210	35763	11040	216174	1.62973e+07	1.30774e+06	826579	2.13431e+06	41.2125	1.62973e+07	395445	8.36505	3.23962		255147	1.62973e+07	63.8742
	41244375	1849044	877500	323500	3.0671e+06	100000	10082155	221885	8775	16175	153355	1920.15	3900.8	10657	27824	119210	35763	11040	216295	1.62993e+07	1.3079e+06	826800	2.1347e+06	41.2444	1.62993e+07	395188	8.36009	3.23799		255344	1.62993e+07	63.8327
	41276250	1849044	877500	323750	3.06887e+06	100000	10082155	221885	8775	16187.5	153443	1920.15	3900.8	10657	27824	119210	35763	11040	216416	16301317	1.30806e+06	827022	2.13508e+06	41.2762	16301317	394932	8.35514	3.23635		255541	16301317	63.7913
	41308125	1849044	877500	324000	3.07064e+06	100000	10082155	221885	8775	16200	153532	1920.15	3900.8	10657	27824	119210	35763	11040	216537	1.63033e+07	1.30822e+06	827244	2.13547e+06	41.3081	1.63033e+07	394676	8.35019	3.23472		255739	1.63033e+07	63.75
	41340000	1849044	877500	324250	3.07241e+06	100000	10082155	221885	8775	16212.5	153620	1920.15	3900.8	10657	27824	119210	35763	11040	216658	1.63054e+07	1.30838e+06	827466	2.13585e+06	41.34	1.63054e+07	394421	8.34525	3.2331		255936	1.63054e+07	63.7087
	41371875	1849044	877500	324500	3.07417e+06	100000	10082155	221885	8775	16225	153709	1920.15	3900.8	10657	27824	119210	35763	11040	216778	1.63074e+07	1.30855e+06	827687	2.13623e+06	41.3719	1.63074e+07	394166	8.34032	3.23147		256133	1.63074e+07	63.6675
	41403750	1849044	877500	324750	3.07594e+06	100000	10082155	221885	8775	16237.5	153797	1920.15	3900.8	10657	27824	119210	35763	11040	216899	1.63094e+07	1.30871e+06	827909	2.13662e+06	41.4038	1.63094e+07	393911	8.33539	3.22985		256331	1.63094e+07	63.6264
	41435625	1849044	877500	325000	3.07771e+06	100000	10082155	221885	8775	16250	153886	1920.15	3900.8	10657	27824	119210	35763	11040	217020	16311411	1.30887e+06	828131	2.137e+06	41.4356	16311411	393657	8.33048	3.22823		256528	16311411	63.5853
	41467500	1849044	877500	325250	3.07948e+06	100000	10082155	221885	8775	16262.5	153974	1920.15	3900.8	10657	27824	120127	35763	11040	217141	1.63134e+07	1.30903e+06	829269	2.1383e+06	41.4675	1.63134e+07	393403	8.32914	3.23018		256725	1.63134e+07	63.5443
	41499375	1849044	877500	325500	3.08125e+06	100000	10082155	221885	8775	16275	154062	1920.15	3900.8	10657	27824	120127	35763	11040	217261	1.63154e+07	1.30919e+06	829491	2.13868e+06	41.4994	1.63154e+07	393149	8.32424	3.22856		256923	1.63154e+07	63.5034
	41531250	1849044	877500	325750	3.08302e+06	100000	10082155	221885	8775	16287.5	154151	1920.15	3900.8	10657	27824	120127	35763	11040	217382	1.63175e+07	1.30936e+06	829713	2.13907e+06	41.5312	1.63175e+07	392896	8.31934	3.22695		257120	1.63175e+07	63.4625
	41563125	1849044	877500	326000	3.08479e+06	100000	10082155	221885	8775	16300	154239	1920.15	3900.8	10657	27824	120127	35763	11040	217503	1.63195e+07	1.30952e+06	829935	2.13945e+06	41.5631	1.63195e+07	392643	8.31445	3.22534		257317	1.63195e+07	63.4216
	41595000	1849044	877500	326250	3.08656e+06	100000	10082155	221885	8775	16312.5	154328	1920.15	3900.8	10657	27824	120127	35763	11040	217624	16321505	1.30968e+06	830156	2.13984e+06	41.595	16321505	392391	8.30957	3.22372		257515	16321505	63.3809
	41626875	1849044	877500	326500	3.08832e+06	100000	10082155	221885	8775	16325	154416	1920.15	3900.8	10657	27824	120127	35763	11040	217745	1.63235e+07	1.30984e+06	830378	2.14022e+06	41.6269	1.63235e+07	392139	8.3047	3.22212		257712	1.63235e+07	63.3402
	41658750	1849044	877500	326750	3.09009e+06	100000	10082155	221885	8775	16337.5	154505	1920.15	3900.8	10657	27824	120127	35763	11040	217865	1.63255e+07	1.31e+06	830600	2.1406e+06	41.6587	1.63255e+07	391887	8.29983	3.22051		257909	1.63255e+07	63.2995
	41690625	1849044	877500	327000	3.09186e+06	100000	10082155	221885	8775	16350	154593	1920.15	3900.8	10657	27824	120127	35763	11040	217986	1.63276e+07	1.31017e+06	830822	2.14099e+06	41.6906	1.63276e+07	391636	8.29497	3.21891		258107	1.63276e+07	63.259
	41722500	1849044	877500	327250	3.09363e+06	100000	10082155	221885	8775	16362.5	154682	1920.15	3900.8	10657	27824	120127	35763	11040	218107	1.63296e+07	1.31033e+06	831043	2.14137e+06	41.7225	1.63296e+07	391385	8.29012	3.21731		258304	1.63296e+07	63.2185
	41754375	1849044	877500	327500	3.0954e+06	100000	10082155	221885	8775	16375	154770	1920.15	3900.8	10657	27824	120127	35763	11040	218228	16331599	1.31049e+06	831265	2.14175e+06	41.7544	16331599	391135	8.28528	3.21571		258501	16331599	63.178
	41786250	1849044	877500	327750	3.09717e+06	100000	10082155	221885	8775	16387.5	154858	1920.15	3900.8	10657	27824	121044	35763	11040	218349	1.63336e+07	1.31065e+06	832404	2.14306e+06	41.7863	1.63336e+07	390885	8.28398	3.21766		258699	1.63336e+07	63.1376
	41818125	1849044	877500	328000	3.09894e+06	100000	10082155	221885	8775	16400	154947	1920.15	3900.8	10657	27824	121044	35763	11040	218469	1.63356e+07	1.31081e+06	832625	2.14344e+06	41.8181	1.63356e+07	390635	8.27915	3.21606		258896	1.63356e+07	63.0973
	41850000	1849044	877500	328250	3.10071e+06	100000	10082155	221885	8775	16412.5	155035	1920.15	3900.8	10657	27824	121044	35763	11040	218590	1.63377e+07	1.31098e+06	832847	2.14382e+06	41.85	1.63377e+07	390386	8.27433	3.21447		259093	1.63377e+07	63.057
	41881875	1849044	877500	328500	3.10248e+06	100000	10082155	221885	8775	16425	155124	1920.15	3900.8	10657	27824	121044	35763	11040	218711	1.63397e+07	1.31114e+06	833069	2.14421e+06	41.8819	1.63397e+07	390137	8.26951	3.21288		259291	1.63397e+07	63.0168
	41913750	1849044	877500	328750	3.10424e+06	100000	10082155	221885	8775	16437.5	155212	1920.15	3900.8	10657	27824	121044	35763	11040	218832	16341693	1.3113e+06	833291	2.14459e+06	41.9138	16341693	389889	8.2647	3.21129		259488	16341693	62.9767
	41945625	1849044	877500	329000	3.10601e+06	100000	10082155	221885	8775	16450	155301	1920.15	3900.8	10657	27824	121044	35763	11040	218953	1.63437e+07	1.31146e+06	833512	2.14497e+06	41.9456	1.63437e+07	389640	8.2599	3.2097		259685	1.63437e+07	62.9366
	41977500	1849044	877500	329250	3.10778e+06	100000	10082155	221885	8775	16462.5	155389	1920.15	3900.8	10657	27824	121044	35763	11040	219073	1.63457e+07	1.31162e+06	833734	2.14536e+06	41.9775	1.63457e+07	389393	8.2551	3.20812		259883	1.63457e+07	62.8966
	42009375	1849044	877500	329500	3.10955e+06	100000	10082155	221885	8775	16475	155478	1920.15	3900.8	10657	27824	121044	35763	11040	219194	1.63477e+07	1.31179e+06	833956	2.14574e+06	42.0094	1.63477e+07	389145	8.25031	3.20654		260080	1.63477e+07	62.8566
	42041250	1849044	877500	329750	3.11132e+06	100000	10082155	221885	8775	16487.5	155566	1920.15	3900.8	10657	27824	121044	35763	11040	219315	1.63498e+07	1.31195e+06	834178	2.14613e+06	42.0412	1.63498e+07	388898	8.24553	3.20496		260277	1.63498e+07	62.8167
	42073125	1849044	877500	330000	3.11309e+06	100000	10082155	221885	8775	16500	155654	1920.15	3900.8	10657	27824	121044	35763	11040	219436	16351787	1.31211e+06	834399	2.14651e+06	42.0731	16351787	388652	8.24076	3.20338		260475	16351787	62.7769
	42105000	1849044	877500	330250	3.11486e+06	100000	10082155	221885	8775	16512.5	155743	1920.15	3900.8	10657	27824	121961	35763	11040	219556	1.63538e+07	1.31227e+06	835538	2.14781e+06	42.105	1.63538e+07	388405	8.23951	3.20532		260672	1.63538e+07	62.7371
	42136875	1849044	877500	330500	3.11663e+06	100000	10082155	221885	8775	16525	155831	1920.15	3900.8	10657	27824	121961	35763	11040	219677	1.63558e+07	1.31243e+06	835760	2.14819e+06	42.1369	1.63558e+07	388159	8.23475	3.20375		260869	1.63558e+07	62.6974
	42168750	1849044	877500	330750	3.11839e+06	100000	10082155	221885	8775	16537.5	155920	1920.15	3900.8	10657	27824	121961	35763	11040	219798	1.63578e+07	1.3126e+06	835981	2.14858e+06	42.1688	1.63578e+07	387914	8.22999	3.20218		261067	1.63578e+07	62.6577
	42200625	1849044	877500	331000	3.12016e+06	100000	10082155	221885	8775	16550	156008	1920.15	3900.8	10657	27824	121961	35763	11040	219919	1.63599e+07	1.31276e+06	836203	2.14896e+06	42.2006	1.63599e+07	387669	8.22524	3.20061		261264	1.63599e+07	62.6181
	42232500	1849044	877500	331250	3.12193e+06	100000	10082155	221885	8775	16562.5	156097	1920.15	3900.8	10657	27824	121961	35763	11040	220040	16361881	1.31292e+06	836425	2.14934e+06	42.2325	16361881	387424	8.2205	3.19904		261461	16361881	62.5786
	42264375	1849044	900000	331500	3.14139e+06	100000	10082155	221885	9000	16575	157069	1966.05	3996.2	10657	27824	121961	36680	11040	220160	1.64041e+07	1.31631e+06	838814	2.15512e+06	42.2644	1.64041e+07	388130	8.23638	3.20576		261659	1.64041e+07	62.6927
	42296250	1849044	900000	331750	3.14316e+06	100000	10082155	221885	9000	16587.5	157158	1966.05	3996.2	10657	27824	121961	36680	11040	220281	1.64061e+07	1.31647e+06	839036	2.1555e+06	42.2963	1.64061e+07	387886	8.23164	3.20419		261856	1.64061e+07	62.6531
	42328125	1849044	900000	332000	3.14493e+06	100000	10082155	221885	9000	16600	157246	1966.05	3996.2	10657	27824	121961	36680	11040	220402	1.64081e+07	1.31663e+06	839258	2.15589e+06	42.3281	1.64081e+07	387641	8.2269	3.20262		262053	1.64081e+07	62.6137
	42360000	1849044	900000	332250	3.1467e+06	100000	10082155	221885	9000	16612.5	157335	1966.05	3996.2	10657	27824	121961	36680	11040	220523	1.64101e+07	1.31679e+06	839480	2.15627e+06	42.36	1.64101e+07	387397	8.22218	3.20106		262251	1.64101e+07	62.5742
	42391875	1849044	900000	332500	3.14846e+06	100000	10082155	221885	9000	16625	157423	1966.05	3996.2	10657	27824	121961	36680	11040	220644	16412163	1.31695e+06	839701	2.15666e+06	42.3919	16412163	387154	8.21746	3.19949		262448	16412163	62.5349
	42423750	1849044	900000	332750	3.15023e+06	100000	10082155	221885	9000	16637.5	157512	1966.05	3996.2	10657	27824	122878	36680	11040	220764	1.64142e+07	1.31712e+06	840840	2.15796e+06	42.4237	1.64142e+07	386910	8.21623	3.20143		262645	1.64142e+07	62.4956
	42455625	1849044	900000	333000	3.152e+06	100000	10082155	221885	9000	16650	157600	1966.05	3996.2	10657	27824	122878	36680	11040	220885	1.64162e+07	1.31728e+06	841062	2.15834e+06	42.4556	1.64162e+07	386667	8.21153	3.19987		262843	1.64162e+07	62.4564
	42487500	1849044	900000	333250	3.15377e+06	100000	10082155	221885	9000	16662.5	157689	1966.05	3996.2	10657	27824	122878	36680	11040	221006	1.64182e+07	1.31744e+06	841283	2.15872e+06	42.4875	1.64182e+07	386425	8.20682	3.19831		263040	1.64182e+07	62.4172
	42519375	1849044	900000	333500	3.15554e+06	100000	10082155	221885	9000	16675	157777	1966.05	3996.2	10657	27824	122878	36680	11040	221127	1.64202e+07	1.3176e+06	841505	2.15911e+06	42.5194	1.64202e+07	386182	8.20213	3.19675		263237	1.64202e+07	62.378
	42551250	1849044	900000	333750	3.15731e+06	100000	10082155	221885	9000	16687.5	157865	1966.05	3996.2	10657	27824	122878	36680	11040	221248	16422257	1.31776e+06	841727	2.15949e+06	42.5513	16422257	385941	8.19744	3.1952		263435	16422257	62.339
	42583125	1849044	900000	334000	3.15908e+06	100000	10082155	221885	9000	16700	157954	1966.05	3996.2	10657	27824	122878	36680	11040	221368	1.64243e+07	1.31793e+06	841949	2.15988e+06	42.5831	1.64243e+07	385699	8.19276	3.19365		263632	1.64243e+07	62.3
	42615000	1849044	900000	334250	3.16085e+06	100000	10082155	221885	9000	16712.5	158042	1966.05	3996.2	10657	27824	122878	36680	11040	221489	1.64263e+07	1.31809e+06	842170	2.16026e+06	42.615	1.64263e+07	385458	8.18809	3.1921		263829	1.64263e+07	62.261
	42646875	1849044	900000	334500	3.16261e+06	100000	10082155	221885	9000	16725	158131	1966.05	3996.2	10657	27824	122878	36680	11040	221610	1.64283e+07	1.31825e+06	842392	2.16064e+06	42.6469	1.64283e+07	385217	8.18342	3.19056		264027	1.64283e+07	62.2221
	42678750	1849044	900000	334750	3.16438e+06	100000	10082155	221885	9000	16737.5	158219	1966.05	3996.2	10657	27824	122878	36680	11040	221731	1.64303e+07	1.31841e+06	842614	2.16103e+06	42.6788	1.64303e+07	384977	8.17876	3.18901		264224	1.64303e+07	62.1833
	42710625	1849044	900000	335000	3.16615e+06	100000	10082155	221885	9000	16750	158308	1966.05	3996.2	10657	27824	122878	36680	11040	221851	16432351	1.31857e+06	842836	2.16141e+06	42.7106	16432351	384737	8.17411	3.18747		264421	16432351	62.1445
	42742500	1849044	900000	335250	3.16792e+06	100000	10082155	221885	9000	16762.5	158396	1966.05	3996.2	10657	27824	123795	36680	11040	221972	1.64344e+07	1.31874e+06	843974	2.16271e+06	42.7425	1.64344e+07	384497	8.17293	3.1894		264619	1.64344e+07	62.1058
	42774375	1849044	900000	335500	3.16969e+06	100000	10082155	221885	9000	16775	158484	1966.05	3996.2	10657	27824	123795	36680	11040	222093	1.64364e+07	1.3189e+06	844196	2.16309e+06	42.7744	1.64364e+07	384258	8.16829	3.18786		264816	1.64364e+07	62.0672
	42806250	1849044	900000	335750	3.17146e+06	100000	10082155	221885	9000	16787.5	158573	1966.05	3996.2	10657	27824	123795	36680	11040	222214	1.64384e+07	1.31906e+06	844418	2.16348e+06	42.8062	1.64384e+07	384019	8.16365	3.18632		265013	1.64384e+07	62.0286
	42838125	1849044	900000	336000	3.17323e+06	100000	10082155	221885	9000	16800	158661	1966.05	3996.2	10657	27824	123795	36680	11040	222335	1.64404e+07	1.31922e+06	844640	2.16386e+06	42.8381	1.64404e+07	383780	8.15903	3.18479		265211	1.64404e+07	61.99
	42870000	1849044	900000	336250	3.175e+06	100000	10082155	221885	9000	16812.5	158750	1966.05	3996.2	10657	27824	123795	36680	11040	222455	16442445	1.31938e+06	844861	2.16425e+06	42.87	16442445	383542	8.1544	3.18325		265408	16442445	61.9515
	42901875	1849044	900000	336500	3.17676e+06	100000	10082155	221885	9000	16825	158838	1966.05	3996.2	10657	27824	123795	36680	11040	222576	1.64445e+07	1.31955e+06	845083	2.16463e+06	42.9019	1.64445e+07	383304	8.14979	3.18172		265606	1.64445e+07	61.9131
	42933750	1849044	900000	336750	3.17853e+06	100000	10082155	221885	9000	16837.5	158927	1966.05	3996.2	10657	27824	123795	36680	11040	222697	1.64465e+07	1.31971e+06	845305	2.16501e+06	42.9338	1.64465e+07	383067	8.14518	3.18019		265803	1.64465e+07	61.8747
	42965625	1849044	900000	337000	3.1803e+06	100000	10082155	221885	9000	16850	159015	1966.05	3996.2	10657	27824	123795	36680	11040	222818	1.64485e+07	1.31987e+06	845526	2.1654e+06	42.9656	1.64485e+07	382829	8.14058	3.17867		266000	1.64485e+07	61.8364
	42997500	1849044	900000	337250	3.18207e+06	100000	10082155	221885	9000	16862.5	159104	1966.05	3996.2	10657	27824	123795	36680	11040	222939	1.64505e+07	1.32003e+06	845748	2.16578e+06	42.9975	1.64505e+07	382592	8.13599	3.17715		266198	1.64505e+07	61.7982
	43029375	1849044	900000	337500	3.18384e+06	100000	10082155	221885	9000	16875	159192	1966.05	3996.2	10657	27824	123795	36680	11040	223059	16452539	1.32019e+06	845970	2.16616e+06	43.0294	16452539	382356	8.1314	3.17562		266395	16452539	61.76
	43061250	1849044	900000	337750	3.18561e+06	100000	10082155	221885	9000	16887.5	159280	1966.05	3996.2	10657	27824	124712	36680	11040	223180	1.64546e+07	1.32036e+06	847109	2.16746e+06	43.0613	1.64546e+07	382120	8.13026	3.17754		266592	1.64546e+07	61.7218
	43093125	1849044	900000	338000	3.18738e+06	100000	10082155	221885	9000	16900	159369	1966.05	3996.2	10657	27824	124712	36680	11040	223301	1.64566e+07	1.32052e+06	847330	2.16785e+06	43.0931	1.64566e+07	381884	8.12569	3.17603		266790	1.64566e+07	61.6837
	43125000	1849044	900000	338250	3.18915e+06	100000	10082155	221885	9000	16912.5	159457	1966.05	3996.2	10657	27824	124712	36680	11040	223422	1.64586e+07	1.32068e+06	847552	2.16823e+06	43.125	1.64586e+07	381649	8.12112	3.17451		266987	1.64586e+07	61.6457
	43156875	1849044	900000	338500	3.19092e+06	100000	10082155	221885	9000	16925	159546	1966.05	3996.2	10657	27824	124712	36680	11040	223543	1.64606e+07	1.32084e+06	847774	2.16862e+06	43.1569	1.64606e+07	381413	8.11656	3.17299		267184	1.64606e+07	61.6077
	43188750	1849044	900000	338750	3.19268e+06	100000	10082155	221885	9000	16937.5	159634	1966.05	3996.2	10657	27824	124712	36680	11040	223663	16462633	1.321e+06	847996	2.169e+06	43.1887	16462633	381179	8.112	3.17148		267382	16462633	61.5698
	43220625	1849044	900000	339000	3.19445e+06	100000	10082155	221885	9000	16950	159723	1966.05	3996.2	10657	27824	124712	36680	11040	223784	1.64647e+07	1.32117e+06	848217	2.16938e+06	43.2206	1.64647e+07	380944	8.10745	3.16997		267579	1.64647e+07	61.532
	43252500	1849044	900000	339250	3.19622e+06	100000	10082155	221885	9000	16962.5	159811	1966.05	3996.2	10657	27824	124712	36680	11040	223905	1.64667e+07	1.32133e+06	848439	2.16977e+06	43.2525	1.64667e+07	380710	8.10291	3.16846		267776	1.64667e+07	61.4941
	43284375	1849044	900000	339500	3.19799e+06	100000	10082155	221885	9000	16975	159900	1966.05	3996.2	10657	27824	124712	36680	11040	224026	1.64687e+07	1.32149e+06	848661	2.17015e+06	43.2844	1.64687e+07	380477	8.09838	3.16696		267974	1.64687e+07	61.4564
	43316250	1849044	900000	339750	3.19976e+06	100000	10082155	221885	9000	16987.5	159988	1966.05	3996.2	10657	27824	124712	36680	11040	224146	1.64707e+07	1.32165e+06	848882	2.17053e+06	43.3162	1.64707e+07	380243	8.09385	3.16545		268171	1.64707e+07	61.4187
	43348125	1849044	922500	340000	3.21922e+06	100000	10082155	221885	9225	17000	160961	2011.95	4091.6	10657	27824	124712	37597	11040	224267	16512915	1.32504e+06	851272	2.17631e+06	43.3481	16512915	380937	8.10942	3.17203		268368	16512915	61.5308
	43380000	1849044	922500	340250	3.22098e+06	100000	10082155	221885	9225	17012.5	161049	2011.95	4091.6	10657	27824	125629	37597	11040	224388	1.65149e+07	1.3252e+06	852411	2.17761e+06	43.38	1.65149e+07	380704	8.10831	3.17394		268566	1.65149e+07	61.4931
	43411875	1849044	922500	340500	3.22275e+06	100000	10082155	221885	9225	17025	161138	2011.95	4091.6	10657	27824	125629	37597	11040	224509	1.6517e+07	1.32536e+06	852632	2.178e+06	43.4119	1.6517e+07	380471	8.10378	3.17243		268763	1.6517e+07	61.4555
	43443750	1849044	922500	340750	3.22452e+06	100000	10082155	221885	9225	17037.5	161226	2011.95	4091.6	10657	27824	125629	37597	11040	224630	1.6519e+07	1.32553e+06	852854	2.17838e+06	43.4438	1.6519e+07	380238	8.09926	3.17093		268960	1.6519e+07	61.4179
	43475625	1849044	922500	341000	3.22629e+06	100000	10082155	221885	9225	17050	161315	2011.95	4091.6	10657	27824	125629	37597	11040	224750	1.6521e+07	1.32569e+06	853076	2.17876e+06	43.4756	1.6521e+07	380006	8.09475	3.16943		269158	1.6521e+07	61.3804
	43507500	1849044	922500	341250	3.22806e+06	100000	10082155	221885	9225	17062.5	161403	2011.95	4091.6	10657	27824	125629	37597	11040	224871	16523009	1.32585e+06	853298	2.17915e+06	43.5075	16523009	379774	8.09024	3.16793		269355	16523009	61.3429
	43539375	1849044	922500	341500	3.22983e+06	100000	10082155	221885	9225	17075	161491	2011.95	4091.6	10657	27824	125629	37597	11040	224992	1.6525e+07	1.32601e+06	853519	2.17953e+06	43.5394	1.6525e+07	379542	8.08574	3.16643		269552	1.6525e+07	61.3055
	43571250	1849044	922500	341750	3.2316e+06	100000	10082155	221885	9225	17087.5	161580	2011.95	4091.6	10657	27824	125629	37597	11040	225113	1.6527e+07	1.32617e+06	853741	2.17991e+06	43.5712	1.6527e+07	379311	8.08125	3.16494		269750	1.6527e+07	61.2681
	43603125	1849044	922500	342000	3.23337e+06	100000	10082155	221885	9225	17100	161668	2011.95	4091.6	10657	27824	125629	37597	11040	225234	1.65291e+07	1.32633e+06	853963	2.1803e+06	43.6031	1.65291e+07	379080	8.07676	3.16345		269947	1.65291e+07	61.2308
	43635000	1849044	922500	342250	3.23514e+06	100000	10082155	221885	9225	17112.5	161757	2011.95	4091.6	10657	27824	125629	37597	11040	225354	1.65311e+07	1.3265e+06	854184	2.18068e+06	43.635	1.65311e+07	378849	8.07228	3.16196		270144	1.65311e+07	61.1935
	43666875	1849044	922500	342500	3.2369e+06	100000	10082155	221885	9225	17125	161845	2011.95	4091.6	10657	27824	125629	37597	11040	225475	16533103	1.32666e+06	854406	2.18107e+06	43.6669	16533103	378619	8.06781	3.16047		270342	16533103	61.1563
	43698750	1849044	922500	342750	3.23867e+06	100000	10082155	221885	9225	17137.5	161934	2011.95	4091.6	10657	27824	126546	37597	11040	225596	1.65351e+07	1.32682e+06	855545	2.18237e+06	43.6987	1.65351e+07	378389	8.06673	3.16237		270539	1.65351e+07	61.1192
	43730625	1849044	922500	343000	3.24044e+06	100000	10082155	221885	9225	17150	162022	2011.95	4091.6	10657	27824	126546	37597	11040	225717	1.65371e+07	1.32698e+06	855767	2.18275e+06	43.7306	1.65371e+07	378159	8.06227	3.16089		270736	1.65371e+07	61.0821
	43762500	1849044	922500	343250	3.24221e+06	100000	10082155	221885	9225	17162.5	162111	2011.95	4091.6	10657	27824	126546	37597	11040	225838	1.65392e+07	1.32714e+06	855988	2.18313e+06	43.7625	1.65392e+07	377930	8.05782	3.1594		270934	1.65392e+07	61.0451
	43794375	1849044	922500	343500	3.24398e+06	100000	10082155	221885	9225	17175	162199	2011.95	4091.6	10657	27824	126546	37597	11040	225958	1.65412e+07	1.32731e+06	856210	2.18352e+06	43.7944	1.65412e+07	377701	8.05337	3.15792		271131	1.65412e+07	61.0081
	43826250	1849044	922500	343750	3.24575e+06	100000	10082155	221885	9225	17187.5	162287	2011.95	4091.6	10657	27824	126546	37597	11040	226079	16543197	1.32747e+06	856432	2.1839e+06	43.8263	16543197	377472	8.04892	3.15644		271328	16543197	60.9711
	43858125	1849044	922500	344000	3.24752e+06	100000	10082155	221885	9225	17200	162376	2011.95	4091.6	10657	27824	126546	37597	11040	226200	1.65452e+07	1.32763e+06	856654	2.18428e+06	43.8581	1.65452e+07	377244	8.04449	3.15496		271526	1.65452e+07	60.9343
	43890000	1849044	922500	344250	3.24929e+06	100000	10082155	221885	9225	17212.5	162464	2011.95	4091.6	10657	27824	126546	37597	11040	226321	1.65472e+07	1.32779e+06	856875	2.18467e+06	43.89	1.65472e+07	377016	8.04006	3.15349		271723	1.65472e+07	60.8974
	43921875	1849044	922500	344500	3.25105e+06	100000	10082155	221885	9225	17225	162553	2011.95	4091.6	10657	27824	126546	37597	11040	226441	1.65493e+07	1.32795e+06	857097	2.18505e+06	43.9219	1.65493e+07	376788	8.03563	3.15202		271920	1.65493e+07	60.8607
	43953750	1849044	922500	344750	3.25282e+06	100000	10082155	221885	9225	17237.5	162641	2011.95	4091.6	10657	27824	126546	37597	11040	226562	1.65513e+07	1.32812e+06	857319	2.18544e+06	43.9537	1.65513e+07	376561	8.03122	3.15054		272118	1.65513e+07	60.824
	43985625	1849044	922500	345000	3.25459e+06	100000	10082155	221885	9225	17250	162730	2011.95	4091.6	10657	27824	126546	37597	11040	226683	16553291	1.32828e+06	857540	2.18582e+06	43.9856	16553291	376334	8.0268	3.14908		272315	16553291	60.7873
	44017500	1849044	922500	345250	3.25636e+06	100000	10082155	221885	9225	17262.5	162818	2011.95	4091.6	10657	27824	127463	37597	11040	226804	1.65553e+07	1.32844e+06	858679	2.18712e+06	44.0175	1.65553e+07	376107	8.02577	3.15097		272512	1.65553e+07	60.7507
	44049375	1849044	922500	345500	3.25813e+06	100000	10082155	221885	9225	17275	162906	2011.95	4091.6	10657	27824	127463	37597	11040	226925	1.65573e+07	1.3286e+06	858901	2.1875e+06	44.0494	1.65573e+07	375881	8.02136	3.14951		272710	1.65573e+07	60.7141
	44081250	1849044	922500	345750	3.2599e+06	100000	10082155	221885	9225	17287.5	162995	2011.95	4091.6	10657	27824	127463	37597	11040	227045	1.65593e+07	1.32876e+06	859123	2.18789e+06	44.0812	1.65593e+07	375655	8.01697	3.14804		272907	1.65593e+07	60.6776
	44113125	1849044	922500	346000	3.26167e+06	100000	10082155	221885	9225	17300	163083	2011.95	4091.6	10657	27824	127463	37597	11040	227166	1.65614e+07	1.32893e+06	859344	2.18827e+06	44.1131	1.65614e+07	375429	8.01258	3.14658		273104	1.65614e+07	60.6412
	44145000	1849044	922500	346250	3.26344e+06	100000	10082155	221885	9225	17312.5	163172	2011.95	4091.6	10657	27824	127463	37597	11040	227287	16563385	1.32909e+06	859566	2.18866e+06	44.145	16563385	375204	8.0082	3.14512		273302	16563385	60.6048
	44176875	1849044	922500	346500	3.2652e+06	100000	10082155	221885	9225	17325	163260	2011.95	4091.6	10657	27824	127463	37597	11040	227408	1.65654e+07	1.32925e+06	859788	2.18904e+06	44.1769	1.65654e+07	374979	8.00383	3.14366		273499	1.65654e+07	60.5684
	44208750	1849044	922500	346750	3.26697e+06	100000	10082155	221885	9225	17337.5	163349	2011.95	4091.6	10657	27824	127463	37597	11040	227529	1.65674e+07	1.32941e+06	860010	2.18942e+06	44.2088	1.65674e+07	374754	7.99946	3.1422		273696	1.65674e+07	60.5321
	44240625	1849044	922500	347000	3.26874e+06	100000	10082155	221885	9225	17350	163437	2011.95	4091.6	10657	27824	127463	37597	11040	227649	1.65694e+07	1.32957e+06	860231	2.18981e+06	44.2406	1.65694e+07	374530	7.99509	3.14075		273894	1.65694e+07	60.4959
	44272500	1849044	922500	347250	3.27051e+06	100000	10082155	221885	9225	17362.5	163526	2011.95	4091.6	10657	27824	127463	37597	11040	227770	1.65715e+07	1.32974e+06	860453	2.19019e+06	44.2725	1.65715e+07	374306	7.99074	3.1393		274091	1.65715e+07	60.4597
	44304375	1849044	922500	347500	3.27228e+06	100000	10082155	221885	9225	17375	163614	2011.95	4091.6	10657	27824	127463	37597	11040	227891	16573479	1.3299e+06	860675	2.19057e+06	44.3044	16573479	374082	7.98639	3.13785		274288	16573479	60.4236
	44336250	1849044	922500	347750	3.27405e+06	100000	10082155	221885	9225	17387.5	163702	2011.95	4091.6	10657	27824	128380	37597	11040	228012	1.65755e+07	1.33006e+06	861814	2.19187e+06	44.3362	1.65755e+07	373859	7.98539	3.13974		274486	1.65755e+07	60.3875
	44368125	1849044	922500	348000	3.27582e+06	100000	10082155	221885	9225	17400	163791	2011.95	4091.6	10657	27824	128380	37597	11040	228133	1.65775e+07	1.33022e+06	862035	2.19226e+06	44.3681	1.65775e+07	373636	7.98105	3.13829		274683	1.65775e+07	60.3514
	44400000	1849044	922500	348250	3.27759e+06	100000	10082155	221885	9225	17412.5	163879	2011.95	4091.6	10657	27824	128380	37597	11040	228253	1.65795e+07	1.33038e+06	862257	2.19264e+06	44.4	1.65795e+07	373413	7.97671	3.13684		274880	1.65795e+07	60.3155
	44431875	1849044	945000	348500	3.29704e+06	100000	10082155	221885	9450	17425	164852	2057.85	4187	10657	27824	128380	38514	11040	228374	1.66217e+07	1.33377e+06	864646	2.19842e+06	44.4319	1.66217e+07	374095	7.99199	3.14328		275078	1.66217e+07	60.4256
	44463750	1849044	945000	348750	3.29881e+06	100000	10082155	221885	9450	17437.5	164941	2057.85	4187	10657	27824	128380	38514	11040	228495	16623761	1.33393e+06	864868	2.1988e+06	44.4637	16623761	373872	7.98765	3.14183		275275	16623761	60.3896
	44495625	1849044	945000	349000	3.30058e+06	100000	10082155	221885	9450	17450	165029	2057.85	4187	10657	27824	128380	38514	11040	228616	1.66258e+07	1.3341e+06	865090	2.19919e+06	44.4956	1.66258e+07	373650	7.98332	3.14039		275472	1.66258e+07	60.3537
	44527500	1849044	945000	349250	3.30235e+06	100000	10082155	221885	9450	17462.5	165117	2057.85	4187	10657	27824	128380	38514	11040	228736	1.66278e+07	1.33426e+06	865312	2.19957e+06	44.5275	1.66278e+07	373428	7.979	3.13894		275670	1.66278e+07	60.3178
	44559375	1849044	945000	349500	3.30412e+06	100000	10082155	221885	9450	17475	165206	2057.85	4187	10657	27824	128380	38514	11040	228857	1.66298e+07	1.33442e+06	865533	2.19995e+06	44.5594	1.66298e+07	373206	7.97468	3.1375		275867	1.66298e+07	60.282
	44591250	1849044	945000	349750	3.30589e+06	100000	10082155	221885	9450	17487.5	165294	2057.85	4187	10657	27824	128380	38514	11040	228978	1.66318e+07	1.33458e+06	865755	2.20034e+06	44.5913	1.66318e+07	372984	7.97037	3.13606		276064	1.66318e+07	60.2462
	44623125	1849044	945000	350000	3.30766e+06	100000	10082155	221885	9450	17500	165383	2057.85	4187	10657	27824	128380	38514	11040	229099	16633855	1.33474e+06	865977	2.20072e+06	44.6231	16633855	372763	7.96607	3.13462		276262	16633855	60.2105
	44655000	1849044	945000	350250	3.30942e+06	100000	10082155	221885	9450	17512.5	165471	2057.85	4187	10657	27824	129297	38514	11040	229220	1.66359e+07	1.33491e+06	867116	2.20202e+06	44.655	1.66359e+07	372542	7.96509	3.13651		276459	1.66359e+07	60.1748
	44686875	1849044	945000	350500	3.31119e+06	100000	10082155	221885	9450	17525	165560	2057.85	4187	10657	27824	129297	38514	11040	229340	1.66379e+07	1.33507e+06	867337	2.2024e+06	44.6869	1.66379e+07	372322	7.96079	3.13507		276656	1.66379e+07	60.1392
	44718750	1849044	945000	350750	3.31296e+06	100000	10082155	221885	9450	17537.5	165648	2057.85	4187	10657	27824	129297	38514	11040	229461	1.66399e+07	1.33523e+06	867559	2.20279e+06	44.7188	1.66399e+07	372101	7.95651	3.13364		276854	1.66399e+07	60.1036
	44750625	1849044	945000	351000	3.31473e+06	100000	10082155	221885	9450	17550	165737	2057.85	4187	10657	27824	129297	38514	11040	229582	1.66419e+07	1.33539e+06	867781	2.20317e+06	44.7506	1.66419e+07	371882	7.95222	3.1322		277051	1.66419e+07	60.0681
	44782500	1849044	945000	351250	3.3165e+06	100000	10082155	221885	9450	17562.5	165825	2057.85	4187	10657	27824	129297	38514	11040	229703	16643949	1.33555e+06	868002	2.20356e+06	44.7825	16643949	371662	7.94795	3.13077		277248	16643949	60.0326
	44814375	1849044	945000	351500	3.31827e+06	100000	10082155	221885	9450	17575	165913	2057.85	4187	10657	27824	129297	38514	11040	229824	1.6646e+07	1.33572e+06	868224	2.20394e+06	44.8144	1.6646e+07	371443	7.94368	3.12935		277446	1.6646e+07	59.9972
	44846250	1849044	945000	351750	3.32004e+06	100000	10082155	221885	9450	17587.5	166002	2057.85	4187	10657	27824	129297	38514	11040	229944	1.6648e+07	1.33588e+06	868446	2.20432e+06	44.8462	1.6648e+07	371224	7.93941	3.12792		277643	1.6648e+07	59.9618
	44878125	1849044	945000	352000	3.32181e+06	100000	10082155	221885	9450	17600	166090	2057.85	4187	10657	27824	129297	38514	11040	230065	1.665e+07	1.33604e+06	868668	2.20471e+06	44.8781	1.665e+07	371005	7.93515	3.1265		277840	1.665e+07	59.9265
	44910000	1849044	945000	352250	3.32358e+06	100000	10082155	221885	9450	17612.5	166179	2057.85	4187	10657	27824	129297	38514	11040	230186	1.6652e+07	1.3362e+06	868889	2.20509e+06	44.91	1.6652e+07	370787	7.9309	3.12508		278038	1.6652e+07	59.8912
	44941875	1849044	945000	352500	3.32534e+06	100000	10082155	221885	9450	17625	166267	2057.85	4187	10657	27824	129297	38514	11040	230307	16654043	1.33636e+06	869111	2.20547e+06	44.9419	16654043	370568	7.92666	3.12366		278235	16654043	59.856
	44973750	1849044	945000	352750	3.32711e+06	100000	10082155	221885	9450	17637.5	166356	2057.85	4187	10657	27824	130214	38514	11040	230428	1.66561e+07	1.33653e+06	870250	2.20678e+06	44.9738	1.66561e+07	370351	7.92571	3.12553		278432	1.66561e+07	59.8208
	45005625	1849044	945000	353000	3.32888e+06	100000	10082155	221885	9450	17650	166444	2057.85	4187	10657	27824	130214	38514	11040	230548	1.66581e+07	1.33669e+06	870472	2.20716e+06	45.0056	1.66581e+07	370133	7.92147	3.12411		278630	1.66581e+07	59.7857
	45037500	1849044	945000	353250	3.33065e+06	100000	10082155	221885	9450	17662.5	166533	2057.85	4187	10657	27824	130214	38514	11040	230669	1.66601e+07	1.33685e+06	870693	2.20754e+06	45.0375	1.66601e+07	369916	7.91724	3.1227		278827	1.66601e+07	59.7506
	45069375	1849044	945000	353500	3.33242e+06	100000	10082155	221885	9450	17675	166621	2057.85	4187	10657	27824	130214	38514	11040	230790	1.66621e+07	1.33701e+06	870915	2.20793e+06	45.0694	1.66621e+07	369699	7.91302	3.12129		279025	1.66621e+07	59.7156
	45101250	1849044	945000	353750	3.33419e+06	100000	10082155	221885	9450	17687.5	166709	2057.85	4187	10657	27824	130214	38514	11040	230911	16664137	1.33717e+06	871137	2.20831e+06	45.1013	16664137	369483	7.9088	3.11987		279222	16664137	59.6806
	45133125	1849044	945000	354000	3.33596e+06	100000	10082155	221885	9450	17700	166798	2057.85	4187	10657	27824	130214	38514	11040	231032	1.66662e+07	1.33734e+06	871358	2.20869e+06	45.1331	1.66662e+07	369267	7.90459	3.11846		279419	1.66662e+07	59.6457
	45165000	1849044	945000	354250	3.33773e+06	100000	10082155	221885	9450	17712.5	166886	2057.85	4187	10657	27824	130214	38514	11040	231152	1.66682e+07	1.3375e+06	871580	2.20908e+06	45.165	1.66682e+07	369051	7.90038	3.11706		279617	1.66682e+07	59.6108
	45196875	1849044	945000	354500	3.33949e+06	100000	10082155	221885	9450	17725	166975	2057.85	4187	10657	27824	130214	38514	11040	231273	1.66702e+07	1.33766e+06	871802	2.20946e+06	45.1969	1.66702e+07	368835	7.89618	3.11565		279814	1.66702e+07	59.576
	45228750	1849044	945000	354750	3.34126e+06	100000	10082155	221885	9450	17737.5	167063	2057.85	4187	10657	27824	130214	38514	11040	231394	1.66722e+07	1.33782e+06	872024	2.20985e+06	45.2287	1.66722e+07	368620	7.89199	3.11425		280011	1.66722e+07	59.5412
	45260625	1849044	945000	355000	3.34303e+06	100000	10082155	221885	9450	17750	167152	2057.85	4187	10657	27824	130214	38514	11040	231515	16674231	1.33798e+06	872245	2.21023e+06	45.2606	16674231	368405	7.8878	3.11284		280209	16674231	59.5065
	45292500	1849044	945000	355250	3.3448e+06	100000	10082155	221885	9450	17762.5	167240	2057.85	4187	10657	27824	131131	38514	11040	231635	1.66762e+07	1.33815e+06	873384	2.21153e+06	45.2925	1.66762e+07	368190	7.88689	3.11471		280406	1.66762e+07	59.4718
	45324375	1849044	945000	355500	3.34657e+06	100000	10082155	221885	9450	17775	167328	2057.85	4187	10657	27824	131131	38514	11040	231756	1.66783e+07	1.33831e+06	873606	2.21191e+06	45.3244	1.66783e+07	367976	7.88271	3.11331		280603	1.66783e+07	59.4372
	45356250	1849044	945000	355750	3.34834e+06	100000	10082155	221885	9450	17787.5	167417	2057.85	4187	10657	27824	131131	38514	11040	231877	1.66803e+07	1.33847e+06	873828	2.2123e+06	45.3563	1.66803e+07	367762	7.87854	3.11192		280801	1.66803e+07	59.4026
	45388125	1849044	945000	356000	3.35011e+06	100000	10082155	221885	9450	17800	167505	2057.85	4187	10657	27824	131131	38514	11040	231998	1.66823e+07	1.33863e+06	874049	2.21268e+06	45.3881	1.66823e+07	367548	7.87437	3.11052		280998	1.66823e+07	59.3681
	45420000	1849044	945000	356250	3.35188e+06	100000	10082155	221885	9450	17812.5	167594	2057.85	4187	10657	27824	131131	38514	11040	232119	16684325	1.33879e+06	874271	2.21306e+06	45.42	16684325	367334	7.87021	3.10912		281195	16684325	59.3336
	45451875	1849044	945000	356500	3.35364e+06	100000	10082155	221885	9450	17825	167682	2057.85	4187	10657	27824	131131	38514	11040	232239	1.66863e+07	1.33896e+06	874493	2.21345e+06	45.4519	1.66863e+07	367121	7.86605	3.10773		281393	1.66863e+07	59.2992
	45483750	1849044	945000	356750	3.35541e+06	100000	10082155	221885	9450	17837.5	167771	2057.85	4187	10657	27824	131131	38514	11040	232360	1.66884e+07	1.33912e+06	874715	2.21383e+06	45.4838	1.66884e+07	366908	7.8619	3.10634		281590	1.66884e+07	59.2648
	45515625	1849044	967500	357000	3.37487e+06	100000	10082155	221885	9675	17850	168744	2103.75	4282.4	10657	27824	131131	39431	11040	232481	1.67306e+07	1.3425e+06	877104	2.21961e+06	45.5156	1.67306e+07	367579	7.87689	3.11265		281787	1.67306e+07	59.3731
	45547500	1849044	967500	357250	3.37664e+06	100000	10082155	221885	9675	17862.5	168832	2103.75	4282.4	10657	27824	131131	39431	11040	232602	1.67326e+07	1.34267e+06	877326	2.21999e+06	45.5475	1.67326e+07	367366	7.87274	3.11125		281985	1.67326e+07	59.3387
	45579375	1849044	967500	357500	3.37841e+06	100000	10082155	221885	9675	17875	168920	2103.75	4282.4	10657	27824	131131	39431	11040	232723	16734607	1.34283e+06	877547	2.22038e+06	45.5794	16734607	367153	7.8686	3.10986		282182	16734607	59.3043
	45611250	1849044	967500	357750	3.38018e+06	100000	10082155	221885	9675	17887.5	169009	2103.75	4282.4	10657	27824	132048	39431	11040	232843	1.67366e+07	1.34299e+06	878686	2.22168e+06	45.6112	1.67366e+07	366941	7.8677	3.11172		282379	1.67366e+07	59.27
	45643125	1849044	967500	358000	3.38195e+06	100000	10082155	221885	9675	17900	169097	2103.75	4282.4	10657	27824	132048	39431	11040	232964	1.67386e+07	1.34315e+06	878908	2.22206e+06	45.6431	1.67386e+07	366729	7.86357	3.11034		282577	1.67386e+07	59.2358
	45675000	1849044	967500	358250	3.38371e+06	100000	10082155	221885	9675	17912.5	169186	2103.75	4282.4	10657	27824	132048	39431	11040	233085	1.67407e+07	1.34331e+06	879130	2.22244e+06	45.675	1.67407e+07	366517	7.85944	3.10895		282774	1.67407e+07	59.2016
	45706875	1849044	967500	358500	3.38548e+06	100000	10082155	221885	9675	17925	169274	2103.75	4282.4	10657	27824	132048	39431	11040	233206	1.67427e+07	1.34348e+06	879351	2.22283e+06	45.7069	1.67427e+07	366306	7.85531	3.10756		282971	1.67427e+07	59.1674
	45738750	1849044	967500	358750	3.38725e+06	100000	10082155	221885	9675	17937.5	169363	2103.75	4282.4	10657	27824	132048	39431	11040	233327	16744701	1.34364e+06	879573	2.22321e+06	45.7388	16744701	366094	7.85119	3.10618		283169	16744701	59.1333
	45770625	1849044	967500	359000	3.38902e+06	100000	10082155	221885	9675	17950	169451	2103.75	4282.4	10657	27824	132048	39431	11040	233447	1.67467e+07	1.3438e+06	879795	2.22359e+06	45.7706	1.67467e+07	365884	7.84708	3.1048		283366	1.67467e+07	59.0993
	45802500	1849044	967500	359250	3.39079e+06	100000	10082155	221885	9675	17962.5	169539	2103.75	4282.4	10657	27824	132048	39431	11040	233568	1.67487e+07	1.34396e+06	880017	2.22398e+06	45.8025	1.67487e+07	365673	7.84297	3.10342		283563	1.67487e+07	59.0653
	45834375	1849044	967500	359500	3.39256e+06	100000	10082155	221885	9675	17975	169628	2103.75	4282.4	10657	27824	132048	39431	11040	233689	1.67508e+07	1.34412e+06	880238	2.22436e+06	45.8344	1.67508e+07	365463	7.83887	3.10205		283761	1.67508e+07	59.0313
	45866250	1849044	967500	359750	3.39433e+06	100000	10082155	221885	9675	17987.5	169716	2103.75	4282.4	10657	27824	132048	39431	11040	233810	1.67528e+07	1.34429e+06	880460	2.22475e+06	45.8663	1.67528e+07	365253	7.83477	3.10067		283958	1.67528e+07	58.9974
	45898125	1849044	967500	360000	3.3961e+06	100000	10082155	221885	9675	18000	169805	2103.75	4282.4	10657	27824	132048	39431	11040	233930	16754795	1.34445e+06	880682	2.22513e+06	45.8981	16754795	365043	7.83068	3.0993		284155	16754795	58.9635
	45930000	1849044	967500	360250	3.39786e+06	100000	10082155	221885	9675	18012.5	169893	2103.75	4282.4	10657	27824	132965	39431	11040	234051	1.67568e+07	1.34461e+06	881820	2.22643e+06	45.93	1.67568e+07	364834	7.82982	3.10115		284353	1.67568e+07	58.9297
	45961875	1849044	967500	360500	3.39963e+06	100000	10082155	221885	9675	18025	169982	2103.75	4282.4	10657	27824	132965	39431	11040	234172	1.67588e+07	1.34477e+06	882042	2.22681e+06	45.9619	1.67588e+07	364625	7.82574	3.09978		284550	1.67588e+07	58.8959
	45993750	1849044	967500	360750	3.4014e+06	100000	10082155	221885	9675	18037.5	170070	2103.75	4282.4	10657	27824	132965	39431	11040	234293	1.67609e+07	1.34493e+06	882264	2.2272e+06	45.9937	1.67609e+07	364416	7.82166	3.09841		284747	1.67609e+07	58.8622
	46025625	1849044	967500	361000	3.40317e+06	100000	10082155	221885	9675	18050	170159	2103.75	4282.4	10657	27824	132965	39431	11040	234414	1.67629e+07	1.3451e+06	882486	2.22758e+06	46.0256	1.67629e+07	364207	7.81759	3.09704		284945	1.67629e+07	58.8285
	46057500	1849044	967500	361250	3.40494e+06	100000	10082155	221885	9675	18062.5	170247	2103.75	4282.4	10657	27824	132965	39431	11040	234534	16764889	1.34526e+06	882707	2.22797e+06	46.0575	16764889	363999	7.81353	3.09568		285142	16764889	58.7949
	46089375	2157218	967500	361500	3.4244e+06	100000	10082155	258866	9675	18075	171220	2103.75	4282.4	10657	27824	132965	39431	12880	234655	1.70928e+07	1.37157e+06	922634	2.2942e+06	46.0894	1.70928e+07	370861	8.04026	3.23346		285339	1.70928e+07	59.9033
	46121250	2157218	967500	361750	3.42617e+06	100000	10082155	258866	9675	18087.5	171308	2103.75	4282.4	10657	27824	132965	39431	12880	234776	1.70948e+07	1.37173e+06	922856	2.29459e+06	46.1213	1.70948e+07	370649	8.03605	3.23201		285537	1.70948e+07	59.869
	46153125	2157218	967500	362000	3.42793e+06	100000	10082155	258866	9675	18100	171397	2103.75	4282.4	10657	27824	132965	39431	12880	234897	1.70968e+07	1.37189e+06	923078	2.29497e+06	46.1531	1.70968e+07	370437	8.03184	3.23055		285734	1.70968e+07	59.8347
	46185000	2157218	967500	362250	3.4297e+06	100000	10082155	258866	9675	18112.5	171485	2103.75	4282.4	10657	27824	132965	39431	12880	235018	1.70988e+07	1.37205e+06	923300	2.29535e+06	46.185	1.70988e+07	370225	8.02764	3.2291		285931	1.70988e+07	59.8005
	46216875	2157218	967500	362500	3.43147e+06	100000	10082155	258866	9675	18125	171574	2103.75	4282.4	10657	27824	132965	39431	12880	235138	17100845	1.37222e+06	923521	2.29574e+06	46.2169	17100845	370013	8.02344	3.22764		286129	17100845	59.7663
	46248750	2157218	967500	362750	3.43324e+06	100000	10082155	258866	9675	18137.5	171662	2103.75	4282.4	10657	27824	133882	39431	12880	235259	1.71029e+07	1.37238e+06	924660	2.29704e+06	46.2488	1.71029e+07	369802	8.02246	3.2294		286326	1.71029e+07	59.7321
	46280625	2157218	967500	363000	3.43501e+06	100000	10082155	258866	9675	18150	171750	2103.75	4282.4	10657	27824	133882	39431	12880	235380	1.71049e+07	1.37254e+06	924882	2.29742e+06	46.2806	1.71049e+07	369591	8.01827	3.22795		286523	1.71049e+07	59.698
	46312500	2157218	967500	363250	3.43678e+06	100000	10082155	258866	9675	18162.5	171839	2103.75	4282.4	10657	27824	133882	39431	12880	235501	1.71069e+07	1.3727e+06	925103	2.29781e+06	46.3125	1.71069e+07	369380	8.01409	3.2265		286721	1.71069e+07	59.664
	46344375	2157218	967500	363500	3.43855e+06	100000	10082155	258866	9675	18175	171927	2103.75	4282.4	10657	27824	133882	39431	12880	235622	1.71089e+07	1.37286e+06	925325	2.29819e+06	46.3444	1.71089e+07	369169	8.00992	3.22505		286918	1.71089e+07	59.63
	46376250	2157218	967500	363750	3.44032e+06	100000	10082155	258866	9675	18187.5	172016	2103.75	4282.4	10657	27824	133882	39431	12880	235742	17110939	1.37303e+06	925547	2.29857e+06	46.3762	17110939	368959	8.00575	3.22361		287115	17110939	59.596
	46408125	2157218	967500	364000	3.44208e+06	100000	10082155	258866	9675	18200	172104	2103.75	4282.4	10657	27824	133882	39431	12880	235863	1.7113e+07	1.37319e+06	925769	2.29896e+06	46.4081	1.7113e+07	368749	8.00158	3.22216		287313	1.7113e+07	59.5621
	46440000	2157218	967500	364250	3.44385e+06	100000	10082155	258866	9675	18212.5	172193	2103.75	4282.4	10657	27824	133882	39431	12880	235984	1.7115e+07	1.37335e+06	925990	2.29934e+06	46.44	1.7115e+07	368540	7.99743	3.22072		287510	1.7115e+07	59.5283
	46471875	2157218	967500	364500	3.44562e+06	100000	10082155	258866	9675	18225	172281	2103.75	4282.4	10657	27824	133882	39431	12880	236105	1.7117e+07	1.37351e+06	926212	2.29972e+06	46.4719	1.7117e+07	368330	7.99327	3.21929		287707	1.7117e+07	59.4945
	46503750	2157218	967500	364750	3.44739e+06	100000	10082155	258866	9675	18237.5	172370	2103.75	4282.4	10657	27824	133882	39431	12880	236225	1.7119e+07	1.37367e+06	926434	2.30011e+06	46.5037	1.7119e+07	368121	7.98913	3.21785		287905	1.7119e+07	59.4607
	46535625	2157218	967500	365000	3.44916e+06	100000	10082155	258866	9675	18250	172458	2103.75	4282.4	10657	27824	133882	39431	12880	236346	17121033	1.37384e+06	926656	2.30049e+06	46.5356	17121033	367912	7.98499	3.21641		288102	17121033	59.427
	46567500	2157218	967500	365250	3.45093e+06	100000	10082155	258866	9675	18262.5	172546	2103.75	4282.4	10657	27824	134799	39431	12880	236467	1.71231e+07	1.374e+06	927794	2.30179e+06	46.5675	1.71231e+07	367704	7.98403	3.21816		288299	1.71231e+07	59.3933
	46599375	2157218	990000	365500	3.47039e+06	100000	10082155	258866	9900	18275	173519	2149.65	4377.8	10657	27824	134799	40348	12880	236588	1.71653e+07	1.37738e+06	930184	2.30757e+06	46.5994	1.71653e+07	368358	7.99859	3.22424		288497	1.71653e+07	59.499
	46631250	2157218	990000	365750	3.47215e+06	100000	10082155	258866	9900	18287.5	173608	2149.65	4377.8	10657	27824	134799	40348	12880	236709	1.71673e+07	1.37755e+06	930405	2.30795e+06	46.6313	1.71673e+07	368150	7.99446	3.22281		288694	1.71673e+07	59.4653
	46663125	2157218	990000	366000	3.47392e+06	100000	10082155	258866	9900	18300	173696	2149.65	4377.8	10657	27824	134799	40348	12880	236829	1.71693e+07	1.37771e+06	930627	2.30834e+06	46.6631	1.71693e+07	367941	7.99032	3.22137		288891	1.71693e+07	59.4317
	46695000	2157218	990000	366250	3.47569e+06	100000	10082155	258866	9900	18312.5	173785	2149.65	4377.8	10657	27824	134799	40348	12880	236950	17171315	1.37787e+06	930849	2.30872e+06	46.695	17171315	367733	7.9862	3.21994		289089	17171315	59.3981
	46726875	2157218	990000	366500	3.47746e+06	100000	10082155	258866	9900	18325	173873	2149.65	4377.8	10657	27824	134799	40348	12880	237071	1.71733e+07	1.37803e+06	931071	2.3091e+06	46.7269	1.71733e+07	367526	7.98208	3.21851		289286	1.71733e+07	59.3645
	46758750	2157218	990000	366750	3.47923e+06	100000	10082155	258866	9900	18337.5	173961	2149.65	4377.8	10657	27824	134799	40348	12880	237192	1.71754e+07	1.37819e+06	931292	2.30949e+06	46.7587	1.71754e+07	367318	7.97796	3.21708		289483	1.71754e+07	59.331
	46790625	2157218	990000	367000	3.481e+06	100000	10082155	258866	9900	18350	174050	2149.65	4377.8	10657	27824	134799	40348	12880	237313	1.71774e+07	1.37836e+06	931514	2.30987e+06	46.7906	1.71774e+07	367111	7.97385	3.21566		289681	1.71774e+07	59.2976
	46822500	2157218	990000	367250	3.48277e+06	100000	10082155	258866	9900	18362.5	174138	2149.65	4377.8	10657	27824	134799	40348	12880	237433	1.71794e+07	1.37852e+06	931736	2.31025e+06	46.8225	1.71794e+07	366905	7.96975	3.21423		289878	1.71794e+07	59.2642
	46854375	2157218	990000	367500	3.48454e+06	100000	10082155	258866	9900	18375	174227	2149.65	4377.8	10657	27824	134799	40348	12880	237554	17181409	1.37868e+06	931958	2.31064e+06	46.8544	17181409	366698	7.96565	3.21281		290075	17181409	59.2308
	46886250	2157218	990000	367750	3.4863e+06	100000	10082155	258866	9900	18387.5	174315	2149.65	4377.8	10657	27824	135716	40348	12880	237675	1.71834e+07	1.37884e+06	933096	2.31194e+06	46.8862	1.71834e+07	366492	7.96471	3.21455		290273	1.71834e+07	59.1975
	46918125	2157218	990000	368000	3.48807e+06	100000	10082155	258866	9900	18400	174404	2149.65	4377.8	10657	27824	135716	40348	12880	237796	1.71854e+07	1.379e+06	933318	2.31232e+06	46.9181	1.71854e+07	366286	7.96062	3.21313		290470	1.71854e+07	59.1643
	46950000	2157218	990000	368250	3.48984e+06	100000	10082155	258866	9900	18412.5	174492	2149.65	4377.8	10657	27824	135716	40348	12880	237917	1.71875e+07	1.37917e+06	933540	2.31271e+06	46.95	1.71875e+07	366080	7.95654	3.21171		290667	1.71875e+07	59.131
	46981875	2157218	990000	368500	3.49161e+06	100000	10082155	258866	9900	18425	174581	2149.65	4377.8	10657	27824	135716	40348	12880	238037	1.71895e+07	1.37933e+06	933761	2.31309e+06	46.9819	1.71895e+07	365875	7.95246	3.21029		290865	1.71895e+07	59.0979
	47013750	2157218	990000	368750	3.49338e+06	100000	10082155	258866	9900	18437.5	174669	2149.65	4377.8	10657	27824	135716	40348	12880	238158	17191503	1.37949e+06	933983	2.31347e+06	47.0138	17191503	365670	7.94839	3.20888		291062	17191503	59.0647
	47045625	2157218	990000	369000	3.49515e+06	100000	10082155	258866	9900	18450	174757	2149.65	4377.8	10657	27824	135716	40348	12880	238279	1.71935e+07	1.37965e+06	934205	2.31386e+06	47.0456	1.71935e+07	365465	7.94432	3.20747		291259	1.71935e+07	59.0316
	47077500	2157218	990000	369250	3.49692e+06	100000	10082155	258866	9900	18462.5	174846	2149.65	4377.8	10657	27824	135716	40348	12880	238400	1.71955e+07	1.37981e+06	934427	2.31424e+06	47.0775	1.71955e+07	365260	7.94026	3.20606		291457	1.71955e+07	58.9986
	47109375	2157218	990000	369500	3.49869e+06	100000	10082155	258866	9900	18475	174934	2149.65	4377.8	10657	27824	135716	40348	12880	238520	1.71976e+07	1.37998e+06	934648	2.31463e+06	47.1094	1.71976e+07	365056	7.9362	3.20465		291654	1.71976e+07	58.9656
	47141250	2157218	990000	369750	3.50046e+06	100000	10082155	258866	9900	18487.5	175023	2149.65	4377.8	10657	27824	135716	40348	12880	238641	1.71996e+07	1.38014e+06	934870	2.31501e+06	47.1412	1.71996e+07	364852	7.93215	3.20324		291851	1.71996e+07	58.9326
	47173125	2157218	990000	370000	3.50222e+06	100000	10082155	258866	9900	18500	175111	2149.65	4377.8	10657	27824	135716	40348	12880	238762	17201597	1.3803e+06	935092	2.31539e+06	47.1731	17201597	364648	7.9281	3.20183		292049	17201597	58.8997
	47205000	2157218	990000	370250	3.50399e+06	100000	10082155	258866	9900	18512.5	175200	2149.65	4377.8	10657	27824	136633	40348	12880	238883	1.72036e+07	1.38046e+06	936231	2.31669e+06	47.205	1.72036e+07	364445	7.9272	3.20357		292246	1.72036e+07	58.8669
	47236875	2157218	990000	370500	3.50576e+06	100000	10082155	258866	9900	18525	175288	2149.65	4377.8	10657	27824	136633	40348	12880	239004	1.72056e+07	1.38062e+06	936452	2.31708e+06	47.2369	1.72056e+07	364242	7.92316	3.20217		292443	1.72056e+07	58.834
	47268750	2157218	990000	370750	3.50753e+06	100000	10082155	258866	9900	18537.5	175377	2149.65	4377.8	10657	27824	136633	40348	12880	239124	1.72077e+07	1.38079e+06	936674	2.31746e+06	47.2687	1.72077e+07	364039	7.91913	3.20076		292641	1.72077e+07	58.8013
	47300625	2157218	990000	371000	3.5093e+06	100000	10082155	258866	9900	18550	175465	2149.65	4377.8	10657	27824	136633	40348	12880	239245	1.72097e+07	1.38095e+06	936896	2.31784e+06	47.3006	1.72097e+07	363836	7.9151	3.19936		292838	1.72097e+07	58.7685
	47332500	2157218	990000	371250	3.51107e+06	100000	10082155	258866	9900	18562.5	175553	2149.65	4377.8	10657	27824	136633	40348	12880	239366	17211691	1.38111e+06	937118	2.31823e+06	47.3325	17211691	363634	7.91108	3.19797		293036	17211691	58.7359
	47364375	2157218	990000	371500	3.51284e+06	100000	10082155	258866	9900	18575	175642	2149.65	4377.8	10657	27824	136633	40348	12880	239487	1.72137e+07	1.38127e+06	937339	2.31861e+06	47.3644	1.72137e+07	363432	7.90707	3.19657		293233	1.72137e+07	58.7032
	47396250	2157218	990000	371750	3.51461e+06	100000	10082155	258866	9900	18587.5	175730	2149.65	4377.8	10657	27824	136633	40348	12880	239608	1.72157e+07	1.38143e+06	937561	2.319e+06	47.3963	1.72157e+07	363230	7.90306	3.19518		293430	1.72157e+07	58.6706
	47428125	2157218	990000	372000	3.51637e+06	100000	10082155	258866	9900	18600	175819	2149.65	4377.8	10657	27824	136633	40348	12880	239728	1.72177e+07	1.3816e+06	937783	2.31938e+06	47.4281	1.72177e+07	363028	7.89905	3.19378		293628	1.72177e+07	58.6381
	47460000	2157218	990000	372250	3.51814e+06	100000	10082155	258866	9900	18612.5	175907	2149.65	4377.8	10657	27824	136633	40348	12880	239849	1.72198e+07	1.38176e+06	938004	2.31976e+06	47.46	1.72198e+07	362827	7.89505	3.19239		293825	1.72198e+07	58.6055
	47491875	2157218	990000	372500	3.51991e+06	100000	10082155	258866	9900	18625	175996	2149.65	4377.8	10657	27824	136633	40348	12880	239970	17221785	1.38192e+06	938226	2.32015e+06	47.4919	17221785	362626	7.89106	3.191		294022	17221785	58.5731
	47523750	2157218	990000	372750	3.52168e+06	100000	10082155	258866	9900	18637.5	176084	2149.65	4377.8	10657	27824	137550	40348	12880	240091	1.72238e+07	1.38208e+06	939365	2.32145e+06	47.5237	1.72238e+07	362425	7.89019	3.19273		294220	1.72238e+07	58.5407
	47555625	2157218	990000	373000	3.52345e+06	100000	10082155	258866	9900	18650	176172	2149.65	4377.8	10657	27824	137550	40348	12880	240212	1.72258e+07	1.38224e+06	939587	2.32183e+06	47.5556	1.72258e+07	362225	7.8862	3.19135		294417	1.72258e+07	58.5083
	47587500	2157218	990000	373250	3.52522e+06	100000	10082155	258866	9900	18662.5	176261	2149.65	4377.8	10657	27824	137550	40348	12880	240332	1.72278e+07	1.38241e+06	939808	2.32221e+06	47.5875	1.72278e+07	362025	7.88222	3.18996		294614	1.72278e+07	58.4759
	47619375	2157218	990000	373500	3.52699e+06	100000	10082155	258866	9900	18675	176349	2149.65	4377.8	10657	27824	137550	40348	12880	240453	1.72299e+07	1.38257e+06	940030	2.3226e+06	47.6194	1.72299e+07	361825	7.87825	3.18858		294812	1.72299e+07	58.4436
	47651250	2157218	990000	373750	3.52876e+06	100000	10082155	258866	9900	18687.5	176438	2149.65	4377.8	10657	27824	137550	40348	12880	240574	17231879	1.38273e+06	940252	2.32298e+06	47.6512	17231879	361625	7.87428	3.1872		295009	17231879	58.4114
	47683125	2157218	1012500	374000	3.54821e+06	100000	10082155	258866	10125	18700	177411	2195.55	4473.2	10657	27824	137550	41265	12880	240695	1.72741e+07	1.38612e+06	942641	2.32876e+06	47.6831	1.72741e+07	362268	7.88858	3.19316		295206	1.72741e+07	58.5153
	47715000	2157218	1012500	374250	3.54998e+06	100000	10082155	258866	10125	18712.5	177499	2195.55	4473.2	10657	27824	137550	41265	12880	240815	1.72761e+07	1.38628e+06	942863	2.32914e+06	47.715	1.72761e+07	362069	7.88461	3.19178		295404	1.72761e+07	58.4831
	47746875	2157218	1012500	374500	3.55175e+06	100000	10082155	258866	10125	18725	177588	2195.55	4473.2	10657	27824	137550	41265	12880	240936	1.72781e+07	1.38644e+06	943085	2.32953e+06	47.7469	1.72781e+07	361869	7.88065	3.1904		295601	1.72781e+07	58.4508
	47778750	2157218	1012500	374750	3.55352e+06	100000	10082155	258866	10125	18737.5	177676	2195.55	4473.2	10657	27824	137550	41265	12880	241057	1.72801e+07	1.3866e+06	943306	2.32991e+06	47.7788	1.72801e+07	361670	7.87669	3.18902		295798	1.72801e+07	58.4187
	47810625	2157218	1012500	375000	3.55529e+06	100000	10082155	258866	10125	18750	177764	2195.55	4473.2	10657	27824	137550	41265	12880	241178	17282161	1.38677e+06	943528	2.33029e+06	47.8106	17282161	361471	7.87273	3.18764		295996	17282161	58.3866
	47842500	2157218	1012500	375250	3.55706e+06	100000	10082155	258866	10125	18762.5	177853	2195.55	4473.2	10657	27824	138467	41265	12880	241299	1.72842e+07	1.38693e+06	944667	2.33159e+06	47.8425	1.72842e+07	361273	7.87188	3.18936		296193	1.72842e+07	58.3545
	47874375	2157218	1012500	375500	3.55883e+06	100000	10082155	258866	10125	18775	177941	2195.55	4473.2	10657	27824	138467	41265	12880	241419	1.72862e+07	1.38709e+06	944889	2.33198e+06	47.8744	1.72862e+07	361074	7.86793	3.18799		296390	1.72862e+07	58.3224
	47906250	2157218	1012500	375750	3.56059e+06	100000	10082155	258866	10125	18787.5	178030	2195.55	4473.2	10657	27824	138467	41265	12880	241540	1.72882e+07	1.38725e+06	945110	2.33236e+06	47.9062	1.72882e+07	360876	7.86399	3.18661		296588	1.72882e+07	58.2904
	47938125	2157218	1012500	376000	3.56236e+06	100000	10082155	258866	10125	18800	178118	2195.55	4473.2	10657	27824	138467	41265	12880	241661	1.72902e+07	1.38741e+06	945332	2.33275e+06	47.9381	1.72902e+07	360678	7.86005	3.18524		296785	1.72902e+07	58.2585
	47970000	2157218	1012500	376250	3.56413e+06	100000	10082155	258866	10125	18812.5	178207	2195.55	4473.2	10657	27824	138467	41265	12880	241782	17292255	1.38758e+06	945554	2.33313e+06	47.97	17292255	360481	7.85612	3.18387		296982	17292255	58.2266
	48001875	2157218	1012500	376500	3.5659e+06	100000	10082155	258866	10125	18825	178295	2195.55	4473.2	10657	27824	138467	41265	12880	241903	1.72943e+07	1.38774e+06	945776	2.33351e+06	48.0019	1.72943e+07	360283	7.8522	3.1825		297180	1.72943e+07	58.1947
	48033750	2157218	1012500	376750	3.56767e+06	100000	10082155	258866	10125	18837.5	178383	2195.55	4473.2	10657	27824	138467	41265	12880	242023	1.72963e+07	1.3879e+06	945997	2.3339e+06	48.0337	1.72963e+07	360086	7.84828	3.18114		297377	1.72963e+07	58.1629
	48065625	2157218	1012500	377000	3.56944e+06	100000	10082155	258866	10125	18850	178472	2195.55	4473.2	10657	27824	138467	41265	12880	242144	1.72983e+07	1.38806e+06	946219	2.33428e+06	48.0656	1.72983e+07	359889	7.84436	3.17977		297574	1.72983e+07	58.1311
	48097500	2157218	1012500	377250	3.57121e+06	100000	10082155	258866	10125	18862.5	178560	2195.55	4473.2	10657	27824	138467	41265	12880	242265	1.73003e+07	1.38822e+06	946441	2.33466e+06	48.0975	1.73003e+07	359693	7.84045	3.17841		297772	1.73003e+07	58.0993
	48129375	2157218	1012500	377500	3.57298e+06	100000	10082155	258866	10125	18875	178649	2195.55	4473.2	10657	27824	138467	41265	12880	242386	17302349	1.38839e+06	946662	2.33505e+06	48.1294	17302349	359497	7.83655	3.17705		297969	17302349	58.0676
	48161250	2157218	1012500	377750	3.57474e+06	100000	10082155	258866	10125	18887.5	178737	2195.55	4473.2	10657	27824	139384	41265	12880	242507	1.73044e+07	1.38855e+06	947801	2.33635e+06	48.1613	1.73044e+07	359301	7.83572	3.17877		298166	1.73044e+07	58.036
	48193125	2157218	1012500	378000	3.57651e+06	100000	10082155	258866	10125	18900	178826	2195.55	4473.2	10657	27824	139384	41265	12880	242627	1.73064e+07	1.38871e+06	948023	2.33673e+06	48.1931	1.73064e+07	359105	7.83183	3.17741		298364	1.73064e+07	58.0043
	48225000	2157218	1012500	378250	3.57828e+06	100000	10082155	258866	10125	18912.5	178914	2195.55	4473.2	10657	27824	139384	41265	12880	242748	1.73084e+07	1.38887e+06	948245	2.33712e+06	48.225	1.73084e+07	358909	7.82793	3.17605		298561	1.73084e+07	57.9728
	48256875	2157218	1012500	378500	3.58005e+06	100000	10082155	258866	10125	18925	179003	2195.55	4473.2	10657	27824	139384	41265	12880	242869	1.73104e+07	1.38903e+06	948466	2.3375e+06	48.2569	1.73104e+07	358714	7.82405	3.17469		298758	1.73104e+07	57.9412
	48288750	2157218	1012500	378750	3.58182e+06	100000	10082155	258866	10125	18937.5	179091	2195.55	4473.2	10657	27824	139384	41265	12880	242990	17312443	1.3892e+06	948688	2.33788e+06	48.2888	17312443	358519	7.82017	3.17334		298956	17312443	57.9097
	48320625	2157218	1012500	379000	3.58359e+06	100000	10082155	258866	10125	18950	179179	2195.55	4473.2	10657	27824	139384	41265	12880	243111	1.73145e+07	1.38936e+06	948910	2.33827e+06	48.3206	1.73145e+07	358324	7.81629	3.17199		299153	1.73145e+07	57.8783
	48352500	2157218	1012500	379250	3.58536e+06	100000	10082155	258866	10125	18962.5	179268	2195.55	4473.2	10657	27824	139384	41265	12880	243231	1.73165e+07	1.38952e+06	949132	2.33865e+06	48.3525	1.73165e+07	358130	7.81242	3.17064		299350	1.73165e+07	57.8469
	48384375	2157218	1012500	379500	3.58713e+06	100000	10082155	258866	10125	18975	179356	2195.55	4473.2	10657	27824	139384	41265	12880	243352	1.73185e+07	1.38968e+06	949353	2.33903e+06	48.3844	1.73185e+07	357936	7.80856	3.16929		299548	1.73185e+07	57.8155
	48416250	2157218	1012500	379750	3.5889e+06	100000	10082155	258866	10125	18987.5	179445	2195.55	4473.2	10657	27824	139384	41265	12880	243473	1.73205e+07	1.38984e+06	949575	2.33942e+06	48.4162	1.73205e+07	357742	7.80469	3.16794		299745	1.73205e+07	57.7842
	48448125	2157218	1012500	380000	3.59066e+06	100000	10082155	258866	10125	19000	179533	2195.55	4473.2	10657	27824	139384	41265	12880	243594	17322537	1.39001e+06	949797	2.3398e+06	48.4481	17322537	357548	7.80084	3.1666		299942	17322537	57.7529
	48480000	2157218	1012500	380250	3.59243e+06	100000	10082155	258866	10125	19012.5	179622	2195.55	4473.2	10657	27824	140301	41265	12880	243714	1.73246e+07	1.39017e+06	950936	2.3411e+06	48.48	1.73246e+07	357355	7.80004	3.16831		300140	1.73246e+07	57.7216
	48511875	2157218	1012500	380500	3.5942e+06	100000	10082155	258866	10125	19025	179710	2195.55	4473.2	10657	27824	140301	41265	12880	243835	1.73266e+07	1.39033e+06	951157	2.34149e+06	48.5119	1.73266e+07	357162	7.7962	3.16697		300337	1.73266e+07	57.6904
	48543750	2157218	1012500	380750	3.59597e+06	100000	10082155	258866	10125	19037.5	179799	2195.55	4473.2	10657	27824	140301	41265	12880	243956	1.73286e+07	1.39049e+06	951379	2.34187e+06	48.5438	1.73286e+07	356969	7.79235	3.16562		300534	1.73286e+07	57.6593
	48575625	2157218	1012500	381000	3.59774e+06	100000	10082155	258866	10125	19050	179887	2195.55	4473.2	10657	27824	140301	41265	12880	244077	1.73306e+07	1.39065e+06	951601	2.34225e+06	48.5756	1.73306e+07	356776	7.78852	3.16428		300732	1.73306e+07	57.6282
	48607500	2157218	1012500	381250	3.59951e+06	100000	10082155	258866	10125	19062.5	179975	2195.55	4473.2	10657	27824	140301	41265	12880	244198	17332631	1.39082e+06	951822	2.34264e+06	48.6075	17332631	356583	7.78468	3.16295		300929	17332631	57.5971
	48639375	2157218	1012500	381500	3.60128e+06	100000	10082155	258866	10125	19075	180064	2195.55	4473.2	10657	27824	140301	41265	12880	244318	1.73346e+07	1.39098e+06	952044	2.34302e+06	48.6394	1.73346e+07	356391	7.78086	3.16161		301126	1.73346e+07	57.566
	48671250	2157218	1012500	381750	3.60305e+06	100000	10082155	258866	10125	19087.5	180152	2195.55	4473.2	10657	27824	140301	41265	12880	244439	1.73367e+07	1.39114e+06	952266	2.34341e+06	48.6713	1.73367e+07	356199	7.77703	3.16028		301324	1.73367e+07	57.535
	48703125	2157218	1012500	382000	3.60481e+06	100000	10082155	258866	10125	19100	180241	2195.55	4473.2	10657	27824	140301	41265	12880	244560	1.73387e+07	1.3913e+06	952488	2.34379e+06	48.7031	1.73387e+07	356008	7.77322	3.15894		301521	1.73387e+07	57.5041
	48735000	2157218	1012500	382250	3.60658e+06	100000	10082155	258866	10125	19112.5	180329	2195.55	4473.2	10657	27824	140301	41265	12880	244681	1.73407e+07	1.39146e+06	952709	2.34417e+06	48.735	1.73407e+07	355816	7.76941	3.15761		301718	1.73407e+07	57.4732
	48766875	2157218	1035000	382500	3.62604e+06	100000	10082155	258866	10350	19125	181302	2241.45	4568.6	10657	27824	140301	42182	12880	244802	17382913	1.39485e+06	955099	2.34995e+06	48.7669	17382913	356449	7.78346	3.16346		301916	17382913	57.5754
	48798750	2157218	1035000	382750	3.62781e+06	100000	10082155	258866	10350	19137.5	181390	2241.45	4568.6	10657	27824	141218	42182	12880	244922	1.73849e+07	1.39501e+06	956238	2.35125e+06	48.7987	1.73849e+07	356258	7.78268	3.16516		302113	1.73849e+07	57.5445
	48830625	2157218	1035000	383000	3.62958e+06	100000	10082155	258866	10350	19150	181479	2241.45	4568.6	10657	27824	141218	42182	12880	245043	1.7387e+07	1.39517e+06	956459	2.35163e+06	48.8306	1.7387e+07	356067	7.77887	3.16383		302310	1.7387e+07	57.5136
	48862500	2157218	1035000	383250	3.63135e+06	100000	10082155	258866	10350	19162.5	181567	2241.45	4568.6	10657	27824	141218	42182	12880	245164	1.7389e+07	1.39534e+06	956681	2.35202e+06	48.8625	1.7389e+07	355876	7.77506	3.1625		302508	1.7389e+07	57.4827
	48894375	2157218	1035000	383500	3.63312e+06	100000	10082155	258866	10350	19175	181656	2241.45	4568.6	10657	27824	141218	42182	12880	245285	1.7391e+07	1.3955e+06	956903	2.3524e+06	48.8944	1.7391e+07	355685	7.77126	3.16117		302705	1.7391e+07	57.4519
	48926250	2157218	1035000	383750	3.63488e+06	100000	10082155	258866	10350	19187.5	181744	2241.45	4568.6	10657	27824	141218	42182	12880	245406	17393007	1.39566e+06	957124	2.35278e+06	48.9263	17393007	355494	7.76747	3.15984		302902	17393007	57.4212
	48958125	2157218	1035000	384000	3.63665e+06	100000	10082155	258866	10350	19200	181833	2241.45	4568.6	10657	27824	141218	42182	12880	245526	1.7395e+07	1.39582e+06	957346	2.35317e+06	48.9581	1.7395e+07	355304	7.76368	3.15852		303100	1.7395e+07	57.3904
	48990000	2157218	1035000	384250	3.63842e+06	100000	10082155	258866	10350	19212.5	181921	2241.45	4568.6	10657	27824	141218	42182	12880	245647	1.7397e+07	1.39598e+06	957568	2.35355e+06	48.99	1.7397e+07	355114	7.75989	3.15719		303297	1.7397e+07	57.3597
	49021875	2157218	1035000	384500	3.64019e+06	100000	10082155	258866	10350	19225	182010	2241.45	4568.6	10657	27824	141218	42182	12880	245768	1.73991e+07	1.39615e+06	957790	2.35394e+06	49.0219	1.73991e+07	354924	7.75611	3.15587		303494	1.73991e+07	57.3291
	49053750	2157218	1035000	384750	3.64196e+06	100000	10082155	258866	10350	19237.5	182098	2241.45	4568.6	10657	27824	141218	42182	12880	245889	1.74011e+07	1.39631e+06	958011	2.35432e+06	49.0538	1.74011e+07	354735	7.75233	3.15455		303692	1.74011e+07	57.2985
	49085625	2157218	1035000	385000	3.64373e+06	100000	10082155	258866	10350	19250	182186	2241.45	4568.6	10657	27824	141218	42182	12880	246009	17403101	1.39647e+06	958233	2.3547e+06	49.0856	17403101	354546	7.74856	3.15323		303889	17403101	57.2679
	49117500	2157218	1035000	385250	3.6455e+06	100000	10082155	258866	10350	19262.5	182275	2241.45	4568.6	10657	27824	142135	42182	12880	246130	1.74051e+07	1.39663e+06	959372	2.356e+06	49.1175	1.74051e+07	354357	7.74781	3.15493		304086	1.74051e+07	57.2374
	49149375	2157218	1035000	385500	3.64727e+06	100000	10082155	258866	10350	19275	182363	2241.45	4568.6	10657	27824	142135	42182	12880	246251	1.74071e+07	1.39679e+06	959594	2.35639e+06	49.1494	1.74071e+07	354168	7.74405	3.15361		304284	1.74071e+07	57.2069
	49181250	2157218	1035000	385750	3.64903e+06	100000	10082155	258866	10350	19287.5	182452	2241.45	4568.6	10657	27824	142135	42182	12880	246372	1.74092e+07	1.39696e+06	959815	2.35677e+06	49.1812	1.74092e+07	353980	7.74029	3.1523		304481	1.74092e+07	57.1765
	49213125	2157218	1035000	386000	3.6508e+06	100000	10082155	258866	10350	19300	182540	2241.45	4568.6	10657	27824	142135	42182	12880	246493	1.74112e+07	1.39712e+06	960037	2.35715e+06	49.2131	1.74112e+07	353791	7.73653	3.15098		304678	1.74112e+07	57.1461
	49245000	2157218	1035000	386250	3.65257e+06	100000	10082155	258866	10350	19312.5	182629	2241.45	4568.6	10657	27824	142135	42182	12880	246613	17413195	1.39728e+06	960259	2.35754e+06	49.245	17413195	353603	7.73278	3.14967		304876	17413195	57.1157
	49276875	2157218	1035000	386500	3.65434e+06	100000	10082155	258866	10350	19325	182717	2241.45	4568.6	10657	27824	142135	42182	12880	246734	1.74152e+07	1.39744e+06	960480	2.35792e+06	49.2769	1.74152e+07	353416	7.72904	3.14836		305073	1.74152e+07	57.0854
	49308750	2157218	1035000	386750	3.65611e+06	100000	10082155	258866	10350	19337.5	182805	2241.45	4568.6	10657	27824	142135	42182	12880	246855	1.74172e+07	1.3976e+06	960702	2.35831e+06	49.3088	1.74172e+07	353228	7.7253	3.14705		305270	1.74172e+07	57.0551
	49340625	2157218	1035000	387000	3.65788e+06	100000	10082155	258866	10350	19350	182894	2241.45	4568.6	10657	27824	142135	42182	12880	246976	1.74193e+07	1.39777e+06	960924	2.35869e+06	49.3406	1.74193e+07	353041	7.72157	3.14575		305468	1.74193e+07	57.0248
	49372500	2157218	1035000	387250	3.65965e+06	100000	10082155	258866	10350	19362.5	182982	2241.45	4568.6	10657	27824	142135	42182	12880	247097	1.74213e+07	1.39793e+06	961146	2.35907e+06	49.3725	1.74213e+07	352854	7.71784	3.14444		305665	1.74213e+07	56.9946
	49404375	2157218	1035000	387500	3.66142e+06	100000	10082155	258866	10350	19375	183071	2241.45	4568.6	10657	27824	142135	42182	12880	247217	17423289	1.39809e+06	961367	2.35946e+06	49.4044	17423289	352667	7.71411	3.14314		305862	17423289	56.9645
	49436250	2157218	1035000	387750	3.66318e+06	100000	10082155	258866	10350	19387.5	183159	2241.45	4568.6	10657	27824	143052	42182	12880	247338	1.74253e+07	1.39825e+06	962506	2.36076e+06	49.4363	1.74253e+07	352480	7.71339	3.14483		306060	1.74253e+07	56.9343
	49468125	2157218	1035000	388000	3.66495e+06	100000	10082155	258866	10350	19400	183248	2241.45	4568.6	10657	27824	143052	42182	12880	247459	1.74273e+07	1.39841e+06	962728	2.36114e+06	49.4681	1.74273e+07	352294	7.70967	3.14353		306257	1.74273e+07	56.9042
	49500000	2157218	1035000	388250	3.66672e+06	100000	10082155	258866	10350	19412.5	183336	2241.45	4568.6	10657	27824	143052	42182	12880	247580	1.74293e+07	1.39858e+06	962950	2.36153e+06	49.5	1.74293e+07	352108	7.70596	3.14223		306454	1.74293e+07	56.8742
	49531875	2157218	1035000	388500	3.66849e+06	100000	10082155	258866	10350	19425	183425	2241.45	4568.6	10657	27824	143052	42182	12880	247701	1.74314e+07	1.39874e+06	963171	2.36191e+06	49.5319	1.74314e+07	351922	7.70225	3.14093		306652	1.74314e+07	56.8442
	49563750	2157218	1035000	388750	3.67026e+06	100000	10082155	258866	10350	19437.5	183513	2241.45	4568.6	10657	27824	143052	42182	12880	247821	17433383	1.3989e+06	963393	2.36229e+06	49.5637	17433383	351737	7.69855	3.13963		306849	17433383	56.8142
	49595625	2157218	1035000	389000	3.67203e+06	100000	10082155	258866	10350	19450	183601	2241.45	4568.6	10657	27824	143052	42182	12880	247942	1.74354e+07	1.39906e+06	963615	2.36268e+06	49.5956	1.74354e+07	351551	7.69485	3.13833		307047	1.74354e+07	56.7842
	49627500	2157218	1035000	389250	3.6738e+06	100000	10082155	258866	10350	19462.5	183690	2241.45	4568.6	10657	27824	143052	42182	12880	248063	1.74374e+07	1.39922e+06	963836	2.36306e+06	49.6275	1.74374e+07	351366	7.69116	3.13704		307244	1.74374e+07	56.7543
	49659375	2157218	1035000	389500	3.67557e+06	100000	10082155	258866	10350	19475	183778	2241.45	4568.6	10657	27824	143052	42182	12880	248184	1.74394e+07	1.39939e+06	964058	2.36344e+06	49.6594	1.74394e+07	351181	7.68747	3.13575		307441	1.74394e+07	56.7245
	49691250	2157218	1035000	389750	3.67734e+06	100000	10082155	258866	10350	19487.5	183867	2241.45	4568.6	10657	27824	143052	42182	12880	248304	1.74415e+07	1.39955e+06	964280	2.36383e+06	49.6912	1.74415e+07	350997	7.68378	3.13446		307639	1.74415e+07	56.6946
	49723125	2157218	1035000	390000	3.6791e+06	100000	10082155	258866	10350	19500	183955	2241.45	4568.6	10657	27824	143052	42182	12880	248425	17443477	1.39971e+06	964502	2.36421e+06	49.7231	17443477	350812	7.6801	3.13317		307836	17443477	56.6649
	49755000	2157218	1035000	390250	3.68087e+06	100000	10082155	258866	10350	19512.5	184044	2241.45	4568.6	10657	27824	143969	42182	12880	248546	1.74455e+07	1.39987e+06	965640	2.36551e+06	49.755	1.74455e+07	350628	7.67941	3.13486		308033	1.74455e+07	56.6351
	49786875	2157218	1035000	390500	3.68264e+06	100000	10082155	258866	10350	19525	184132	2241.45	4568.6	10657	27824	143969	42182	12880	248667	1.74475e+07	1.40003e+06	965862	2.3659e+06	49.7869	1.74475e+07	350444	7.67573	3.13357		308231	1.74475e+07	56.6054
	49818750	2157218	1035000	390750	3.68441e+06	100000	10082155	258866	10350	19537.5	184221	2241.45	4568.6	10657	27824	143969	42182	12880	248788	1.74495e+07	1.4002e+06	966084	2.36628e+06	49.8188	1.74495e+07	350260	7.67207	3.13228		308428	1.74495e+07	56.5757
	49850625	2157218	1057500	391000	3.70387e+06	100000	10082155	258866	10575	19550	185193	2287.35	4664	10657	27824	143969	43099	12880	248908	1.74917e+07	1.40358e+06	968473	2.37206e+06	49.8506	1.74917e+07	350883	7.68588	3.13802		308625	1.74917e+07	56.6763
	49882500	2157218	1057500	391250	3.70564e+06	100000	10082155	258866	10575	19562.5	185282	2287.35	4664	10657	27824	143969	43099	12880	249029	17493759	1.40374e+06	968695	2.37244e+06	49.8825	17493759	350699	7.68221	3.13674		308823	17493759	56.6466
	49914375	2157218	1057500	391500	3.7074e+06	100000	10082155	258866	10575	19575	185370	2287.35	4664	10657	27824	143969	43099	12880	249150	1.74958e+07	1.40391e+06	968917	2.37282e+06	49.9144	1.74958e+07	350516	7.67855	3.13545		309020	1.74958e+07	56.617
	49946250	2157218	1057500	391750	3.70917e+06	100000	10082155	258866	10575	19587.5	185459	2287.35	4664	10657	27824	143969	43099	12880	249271	1.74978e+07	1.40407e+06	969138	2.37321e+06	49.9462	1.74978e+07	350333	7.67489	3.13417		309217	1.74978e+07	56.5874
	49978125	2157218	1057500	392000	3.71094e+06	100000	10082155	258866	10575	19600	185547	2287.35	4664	10657	27824	143969	43099	12880	249392	1.74998e+07	1.40423e+06	969360	2.37359e+06	49.9781	1.74998e+07	350149	7.67123	3.13288		309415	1.74998e+07	56.5578
	50010000	2157218	1057500	392250	3.71271e+06	100000	10082155	258866	10575	19612.5	185636	2287.35	4664	10657	27824	143969	43099	12880	249512	1.75018e+07	1.40439e+06	969582	2.37397e+06	50.01	1.75018e+07	349967	7.66758	3.1316		309612	1.75018e+07	56.5283
	50041875	2157218	1057500	392500	3.71448e+06	100000	10082155	258866	10575	19625	185724	2287.35	4664	10657	27824	143969	43099	12880	249633	17503853	1.40455e+06	969804	2.37436e+06	50.0419	17503853	349784	7.66394	3.13033		309809	17503853	56.4988
	50073750	2157218	1057500	392750	3.71625e+06	100000	10082155	258866	10575	19637.5	185812	2287.35	4664	10657	27824	144886	43099	12880	249754	1.75059e+07	1.40472e+06	970942	2.37566e+06	50.0737	1.75059e+07	349602	7.66325	3.13201		310007	1.75059e+07	56.4694
	50105625	2157218	1057500	393000	3.71802e+06	100000	10082155	258866	10575	19650	185901	2287.35	4664	10657	27824	144886	43099	12880	249875	1.75079e+07	1.40488e+06	971164	2.37604e+06	50.1056	1.75079e+07	349420	7.65961	3.13073		310204	1.75079e+07	56.4399
	50137500	2157218	1057500	393250	3.71979e+06	100000	10082155	258866	10575	19662.5	185989	2287.35	4664	10657	27824	144886	43099	12880	249996	1.75099e+07	1.40504e+06	971386	2.37643e+06	50.1375	1.75099e+07	349238	7.65598	3.12945		310401	1.75099e+07	56.4106
	50169375	2157218	1057500	393500	3.72156e+06	100000	10082155	258866	10575	19675	186078	2287.35	4664	10657	27824	144886	43099	12880	250116	1.75119e+07	1.4052e+06	971608	2.37681e+06	50.1694	1.75119e+07	349056	7.65235	3.12818		310599	1.75119e+07	56.3812
	50201250	2157218	1057500	393750	3.72332e+06	100000	10082155	258866	10575	19687.5	186166	2287.35	4664	10657	27824	144886	43099	12880	250237	17513947	1.40536e+06	971829	2.37719e+06	50.2013	17513947	348875	7.64873	3.1269		310796	17513947	56.3519
	50233125	2157218	1057500	394000	3.72509e+06	100000	10082155	258866	10575	19700	186255	2287.35	4664	10657	27824	144886	43099	12880	250358	1.7516e+07	1.40553e+06	972051	2.37758e+06	50.2331	1.7516e+07	348694	7.64511	3.12563		310993	1.7516e+07	56.3227
	50265000	2157218	1057500	394250	3.72686e+06	100000	10082155	258866	10575	19712.5	186343	2287.35	4664	10657	27824	144886	43099	12880	250479	1.7518e+07	1.40569e+06	972273	2.37796e+06	50.265	1.7518e+07	348513	7.64149	3.12436		311191	1.7518e+07	56.2934
	50296875	2157218	1057500	394500	3.72863e+06	100000	10082155	258866	10575	19725	186432	2287.35	4664	10657	27824	144886	43099	12880	250599	1.752e+07	1.40585e+06	972495	2.37834e+06	50.2969	1.752e+07	348332	7.63788	3.1231		311388	1.752e+07	56.2642
	50328750	2157218	1057500	394750	3.7304e+06	100000	10082155	258866	10575	19737.5	186520	2287.35	4664	10657	27824	144886	43099	12880	250720	1.7522e+07	1.40601e+06	972716	2.37873e+06	50.3287	1.7522e+07	348151	7.63428	3.12183		311585	1.7522e+07	56.2351
	50360625	2157218	1057500	395000	3.73217e+06	100000	10082155	258866	10575	19750	186608	2287.35	4664	10657	27824	144886	43099	12880	250841	17524041	1.40617e+06	972938	2.37911e+06	50.3606	17524041	347971	7.63068	3.12057		311783	17524041	56.206
	50392500	2157218	1057500	395250	3.73394e+06	100000	10082155	258866	10575	19762.5	186697	2287.35	4664	10657	27824	145803	43099	12880	250962	1.75261e+07	1.40634e+06	974077	2.38041e+06	50.3925	1.75261e+07	347791	7.63002	3.12224		311980	1.75261e+07	56.1769
	50424375	2157218	1057500	395500	3.73571e+06	100000	10082155	258866	10575	19775	186785	2287.35	4664	10657	27824	145803	43099	12880	251083	1.75281e+07	1.4065e+06	974298	2.3808e+06	50.4244	1.75281e+07	347611	7.62643	3.12098		312177	1.75281e+07	56.1478
	50456250	2157218	1057500	395750	3.73747e+06	100000	10082155	258866	10575	19787.5	186874	2287.35	4664	10657	27824	145803	43099	12880	251203	1.75301e+07	1.40666e+06	974520	2.38118e+06	50.4562	1.75301e+07	347432	7.62284	3.11972		312375	1.75301e+07	56.1188
	50488125	2157218	1057500	396000	3.73924e+06	100000	10082155	258866	10575	19800	186962	2287.35	4664	10657	27824	145803	43099	12880	251324	1.75321e+07	1.40682e+06	974742	2.38156e+06	50.4881	1.75321e+07	347252	7.61925	3.11846		312572	1.75321e+07	56.0899
	50520000	2157218	1057500	396250	3.74101e+06	100000	10082155	258866	10575	19812.5	187051	2287.35	4664	10657	27824	145803	43099	12880	251445	17534135	1.40698e+06	974964	2.38195e+06	50.52	17534135	347073	7.61567	3.1172		312769	17534135	56.0609
	50551875	2157218	1057500	396500	3.74278e+06	100000	10082155	258866	10575	19825	187139	2287.35	4664	10657	27824	145803	43099	12880	251566	1.75362e+07	1.40715e+06	975185	2.38233e+06	50.5519	1.75362e+07	346894	7.61209	3.11594		312967	1.75362e+07	56.032
	50583750	2157218	1057500	396750	3.74455e+06	100000	10082155	258866	10575	19837.5	187227	2287.35	4664	10657	27824	145803	43099	12880	251687	1.75382e+07	1.40731e+06	975407	2.38272e+06	50.5838	1.75382e+07	346716	7.60852	3.11468		313164	1.75382e+07	56.0032
	50615625	2157218	1057500	397000	3.74632e+06	100000	10082155	258866	10575	19850	187316	2287.35	4664	10657	27824	145803	43099	12880	251807	1.75402e+07	1.40747e+06	975629	2.3831e+06	50.6156	1.75402e+07	346537	7.60496	3.11343		313361	1.75402e+07	55.9743
	50647500	2157218	1057500	397250	3.74809e+06	100000	10082155	258866	10575	19862.5	187404	2287.35	4664	10657	27824	145803	43099	12880	251928	1.75422e+07	1.40763e+06	975851	2.38348e+06	50.6475	1.75422e+07	346359	7.60139	3.11218		313559	1.75422e+07	55.9455
	50679375	2157218	1057500	397500	3.74986e+06	100000	10082155	258866	10575	19875	187493	2287.35	4664	10657	27824	145803	43099	12880	252049	17544229	1.40779e+06	976072	2.38387e+06	50.6794	17544229	346181	7.59784	3.11093		313756	17544229	55.9168
	50711250	2157218	1057500	397750	3.75162e+06	100000	10082155	258866	10575	19887.5	187581	2287.35	4664	10657	27824	146720	43099	12880	252170	1.75462e+07	1.40796e+06	977211	2.38517e+06	50.7112	1.75462e+07	346003	7.5972	3.1126		313953	1.75462e+07	55.8881
	50743125	2157218	1057500	398000	3.75339e+06	100000	10082155	258866	10575	19900	187670	2287.35	4664	10657	27824	146720	43099	12880	252291	1.75483e+07	1.40812e+06	977433	2.38555e+06	50.7431	1.75483e+07	345826	7.59365	3.11135		314151	1.75483e+07	55.8594
	50775000	2157218	1057500	398250	3.75516e+06	100000	10082155	258866	10575	19912.5	187758	2287.35	4664	10657	27824	146720	43099	12880	252411	1.75503e+07	1.40828e+06	977654	2.38593e+06	50.775	1.75503e+07	345648	7.59011	3.1101		314348	1.75503e+07	55.8307
	50806875	2157218	1057500	398500	3.75693e+06	100000	10082155	258866	10575	19925	187847	2287.35	4664	10657	27824	146720	43099	12880	252532	1.75523e+07	1.40844e+06	977876	2.38632e+06	50.8069	1.75523e+07	345471	7.58656	3.10886		314545	1.75523e+07	55.8021
	50838750	2157218	1057500	398750	3.7587e+06	100000	10082155	258866	10575	19937.5	187935	2287.35	4664	10657	27824	146720	43099	12880	252653	17554323	1.4086e+06	978098	2.3867e+06	50.8387	17554323	345294	7.58303	3.10761		314743	17554323	55.7736
	50870625	2157218	1057500	399000	3.76047e+06	100000	10082155	258866	10575	19950	188023	2287.35	4664	10657	27824	146720	43099	12880	252774	1.75563e+07	1.40877e+06	978320	2.38709e+06	50.8706	1.75563e+07	345117	7.57949	3.10637		314940	1.75563e+07	55.745
	50902500	2157218	1057500	399250	3.76224e+06	100000	10082155	258866	10575	19962.5	188112	2287.35	4664	10657	27824	146720	43099	12880	252894	1.75584e+07	1.40893e+06	978541	2.38747e+06	50.9025	1.75584e+07	344941	7.57596	3.10513		315137	1.75584e+07	55.7165
	50934375	2157218	1080000	399500	3.78169e+06	100000	10082155	258866	10800	19975	189085	2333.25	4759.4	10657	27824	146720	44016	12880	253015	1.76006e+07	1.41232e+06	980931	2.39325e+06	50.9344	1.76006e+07	345554	7.58954	3.11076		315335	1.76006e+07	55.8155
	50966250	2157218	1080000	399750	3.78346e+06	100000	10082155	258866	10800	19987.5	189173	2333.25	4759.4	10657	27824	146720	44016	12880	253136	1.76026e+07	1.41248e+06	981153	2.39363e+06	50.9663	1.76026e+07	345377	7.58601	3.10952		315532	1.76026e+07	55.787
	50998125	2157218	1080000	400000	3.78523e+06	100000	10082155	258866	10800	20000	189262	2333.25	4759.4	10657	27824	146720	44016	12880	253257	17604605	1.41264e+06	981374	2.39401e+06	50.9981	17604605	345201	7.58248	3.10828		315729	17604605	55.7585
[truncated: 19,194 more rows]
